# Supplementary material for: Assessing structural variation in a personal genome—towards a human reference diploid genome
Source: BMC Genomics. 2015 Apr 11;16(1):286. doi: 10.1186/s12864-015-1479-3 (PMC4490614; doi:10.1186/s12864-015-1479-3)
Supplement: Additional file 1: — Tables S1–S4, describing the full HS1011 SV data set, breakpoint comparison, SV/exon intersection, and performance summary for the Illumina-Only Parliament workflow, respectively. [file 12864_2015_1479_MOESM1_ESM.xlsx]

## Sheet: Supplementary Table 1
chrom	start	end	svtype	size	Bitflag	datatypes	rsids	varanno	geneanno	genefeatanno	gapanno	irys
1	869744	870336	DEL	798	7	ILL,PAC	0,3,8,1	[1585,93,1,869310,870347,esv27608,Gain+Loss,UNK,592,0.57087753134][1585,94,1,869354,870256,esv2721694,Deletion,DEL,512,0.567627494457][1585,95,1,869415,870347,esv989364,Loss,DEL,592,0.635193133047][1585,97,1,869596,870324,esv1062785,Deletion,DEL,580,0.796703296703]	[1585,3558,1,860260,879955,SAMD11,592,0.0300583904544,id=ENSG00000187634]	[1585,227,1,866470,871151,1,Intron,protein_coding,592,0.126468703269]	[1585,3,1,471368,521368,contig,348376]	-
1	2212128	2212251	DEL	233	7	ILL,PAC	8,3	.	[4085,10407,1,2160134,2241558,SKI,123,0.00151061112203,id=ENSG00000157933]	[4085,1424,1,2161175,2234416,1,Intron,protein_coding,123,0.00167938722846]	[4085,4,1,2634220,2684220,clone,421969]	-
1	4999668	4999766	INS	303	7	NEX,PAC	8,9	.	.	.	[4854,5,1,3845268,3995268,contig,1004400]	-
1	5934259	5934368	INS	340	7	ILL,PAC	8,6	.	[4485,12506,1,5922871,6052533,NPHP4,109,0.000840647221237,id=ENSG00000131697]	[4485,2164,1,5933396,5934530,-1,Intron,protein_coding,109,0.0961199294533]	[4485,5,1,3845268,3995268,contig,1938991]	-
1	8446585	8446685	INS	305	7	ILL,PAC	8,6	.	[4486,14912,1,8412457,8877702,RERE,100,0.000214940515212,id=ENSG00000142599]	[4486,2925,1,8426035,8482786,-1,Intron,protein_coding,100,0.00176208348752]	[4486,5,1,3845268,3995268,contig,4451317]	-
1	9595492	9597557	DEL	2267	7	ILL,PAC,SOL,NEX	1,9,0,8,3,10	[645,1483,1,9593845,9597892,esv2670448,Deletion,DEL,2065,0.510254509513][645,1484,1,9594904,9598296,esv2577357,Deletion,DEL,2065,0.608785377358][645,1485,1,9595457,9597665,esv2743608,Deletion,DEL,2065,0.935235507246][645,1486,1,9595612,9597666,esv2666637,Deletion,DEL,1945,0.941888619855][645,1487,1,9596173,9597928,esv28451,Loss,DEL,1384,0.670217917676]	.	.	[645,6,1,13052998,13102998,clone,3455441]	Yes
1	11682893	11683190	DEL	296	7	ILL,PAC	2,4,8,7	[1978,1639,1,11682836,11683312,esv3208,Deletion,DEL,297,0.623949579832][1978,1640,1,11682864,11683173,esv2743752,Deletion,DEL,280,0.906148867314][1978,1641,1,11682893,11683184,esv7758,Loss,DEL,291,0.979797979798][1978,1642,1,11682893,11683189,esv2666437,Deletion,DEL,296,0.996632996633]	.	.	[1978,6,1,13052998,13102998,clone,1369808]	-
1	14437077	14438940	DEL	1819	7	ILL,NEX	2,4,9,1,3,0,7,0,3,7	[75,1905,1,14436092,14439233,esv2573663,Deletion,DEL,1863,0.593123209169][75,1906,1,14436093,14438830,nsv819952,Loss,DEL,1753,0.640482279868][75,1909,1,14436311,14438948,esv22693,Loss,DEL,1863,0.706484641638][75,1910,1,14436321,14438933,esv2744097,Deletion,DEL,1856,0.71056661562][75,1912,1,14437040,14439028,esv3429,Deletion,DEL,1863,0.937122736419][75,1913,1,14437049,14438114,dgv18n67,Loss,DEL,10…	.	[75,4871,1,14220252,14506929,1,Intron,protein_coding,1863,0.00649860295734]	[75,8,1,13557162,13607162,clone,829915]	-
1	16151943	16155437	DEL	3973	7	ILL,PAC	3,2,4,1,7,8,0	[426,2036,1,16150338,16156992,dgv18e199,Deletion,DEL,3494,0.525097685603][426,2037,1,16151770,16155798,nsv511677,Loss,DEL,3494,0.867428003972][426,2038,1,16151897,16155437,esv2744341,Deletion,DEL,3494,0.987005649718][426,2039,1,16151931,16158109,esv1010744,Deletion,DEL,3494,0.565555195856][426,2040,1,16151935,16155538,dgv19e199,Deletion,DEL,3494,0.969747432695][426,2041,1,16151943,16155433,nsv498…	.	[426,5209,1,16154724,16155167,1,NonCoding,pseudogene,443,0.126788780767]	[426,9,1,17125658,17175658,clone,970221]	-
1	17684764	17685086	DEL	350	7	ILL,PAC	4,0,3,8	[1586,2264,1,17684648,17685065,esv2744586,Deletion,DEL,301,0.721822541966]	[1586,19934,1,17634690,17690499,PADI4,322,0.00576967872565,id=ENSG00000159339]	[1586,6160,1,17682955,17685332,1,Intron,protein_coding,322,0.135464871687]	[1586,9,1,17125658,17175658,clone,509106]	-
1	19761427	19761593	DEL	167	7	ILL,PAC	7,4,8	[2828,2379,1,19761360,19761664,esv3747,Deletion,DEL,166,0.546052631579][2828,2380,1,19761364,19761560,esv2744863,Deletion,DEL,133,0.678571428571][2828,2381,1,19761390,19761611,nsv471771,Loss,DEL,166,0.751131221719][2828,2382,1,19761424,19761609,esv6224,Loss,DEL,166,0.897297297297][2828,2383,1,19761427,19761593,dgv26e199,Deletion,DEL,166,1]	[2828,20585,1,19665267,19812066,CAPZB,166,0.00113079789372,id=ENSG00000077549]	[2828,6842,1,19746245,19811929,-1,Intron,protein_coding,166,0.00252725168991]	[2828,9,1,17125658,17175658,clone,2585769]	-
1	20497194	20497738	DEL	556	7	ILL,PAC	3,5,0,2,4,8,8	[427,2416,1,20497001,20497921,esv2380061,Deletion,DEL,544,0.591304347826][427,2417,1,20497186,20497731,esv2744931,Deletion,DEL,537,0.985321100917][427,2418,1,20497189,20497737,esv2674305,Deletion,DEL,543,0.990875912409][427,2419,1,20497229,20497789,esv26523,Loss,DEL,509,0.908928571429]	[427,20696,1,20487746,20503917,PLA2G2C,544,0.0336404675036,id=ENSG00000187980]	[427,6989,1,20490651,20499286,-1,Intron,protein_coding,544,0.0629994209612]	[427,9,1,17125658,17175658,clone,3321536]	-
1	21786420	21786691	DEL	272	7	ILL,PAC	7,2,4,8	[1979,2491,1,21786354,21786781,esv2745042,Deletion,DEL,271,0.634660421546][1979,2492,1,21786418,21786689,esv989724,Deletion,DEL,269,0.992619926199][1979,2493,1,21786420,21786691,esv2456631,Deletion,DEL,271,1][1979,2494,1,21786420,21786692,esv1311289,Deletion,DEL,271,0.996323529412]	[1979,20950,1,21766621,21811498,NBPF3,271,0.00603872807897,id=ENSG00000142794]	[1979,7405,1,21786160,21786574,-1,NonCoding,pseudogene,154,0.371980676329][1979,7404,1,21771713,21795180,1,Intron,protein_coding,271,0.0115481314186]	[1979,9,1,17125658,17175658,clone,4610762]	-
1	24403011	24403303	DEL	339	7	ILL,PAC	4,0,3,8,2	[1095,2699,1,24402938,24403305,esv2745430,Deletion,DEL,292,0.795640326975][1095,2700,1,24402987,24403303,esv989974,Deletion,DEL,292,0.924050632911][1095,2701,1,24403003,24403320,esv1250620,Deletion,DEL,292,0.921135646688][1095,2702,1,24403012,24403304,esv5851,Loss,DEL,291,0.996575342466]	[1095,5200,1,24382525,24438665,MYOM3,292,0.00520128250802,id=ENSG00000142661]	[1095,8457,1,24402764,24406505,-1,Intron,protein_coding,292,0.0780539962577][1095,8419,1,24382817,24410435,-1,Intron,processed_transcript,292,0.0105728148309][1095,8437,1,24390764,24413239,1,Intron,antisense,292,0.0129922135706][1095,8441,1,24393333,24408239,1,Intron,antisense,292,0.0195894270763]	[1095,10,1,29878082,30028082,contig,5474779]	-
1	24804602	24807507	DEL	2964	7	ILL,NEX,PAC	9,0,1,8,3	[1096,2733,1,24805694,24807922,dgv31n67,Loss,DEL,1813,0.624096385542][1096,2727,1,24804145,24809692,esv2670447,Deletion,DEL,2905,0.523706508022][1096,2728,1,24804297,24807640,esv23193,Loss,DEL,2905,0.868979958121][1096,2729,1,24804527,24807508,esv2745508,Deletion,DEL,2905,0.974505199597][1096,2730,1,24804536,24807440,esv2670985,Deletion,DEL,2838,0.976936316695][1096,2731,1,24804536,24807450,nsv49…	.	.	[1096,10,1,29878082,30028082,contig,5070575]	-
1	25158687	25161509	DEL	2820	7	ILL,NEX,PAC	9,1,3,4,0,5,7,8,9	[147,2753,1,25157720,25161753,esv2525447,Deletion,DEL,2822,0.699727250186][147,2754,1,25158490,25161719,esv2082154,Deletion,DEL,2822,0.873954784763][147,2755,1,25158545,25161741,nsv511684,Loss,DEL,2822,0.882978723404][147,2756,1,25158670,25161579,esv3809,Deletion,DEL,2822,0.9700928154][147,2757,1,25158671,25161525,esv2745530,Deletion,DEL,2822,0.988787666433][147,2758,1,25158687,25161526,nsv498666…	[147,6272,1,25071848,25170815,CLIC4,2822,0.0285145553568,id=ENSG00000169504]	[147,8698,1,25153608,25166350,1,Intron,protein_coding,2822,0.221472296343]	[147,10,1,29878082,30028082,contig,4716573]	-
1	26489823	26490139	DEL	350	7	ILL,PAC	2,8,4,0,5,7	[646,2863,1,26489777,26490342,esv4795,Deletion,DEL,316,0.559292035398][646,2864,1,26489809,26490144,esv2745663,Deletion,DEL,316,0.94328358209][646,2865,1,26489813,26490138,nsv160685,Loss,DEL,315,0.969230769231][646,2866,1,26489823,26490149,esv1290851,Deletion,DEL,316,0.969325153374][646,2867,1,26489847,26490139,esv9535,Loss,DEL,292,0.924050632911]	.	.	[646,10,1,29878082,30028082,contig,3387943]	-
1	28247807	28248109	DEL	333	7	ILL,PAC	8,2,4,0,7,5	[647,2957,1,28247722,28248170,esv3840,Deletion,DEL,302,0.674107142857][647,2958,1,28247777,28248156,esv2745796,Deletion,DEL,302,0.796833773087][647,2959,1,28247804,28248122,esv6007,Loss,DEL,302,0.949685534591][647,2960,1,28247807,28248116,esv1132135,Deletion,DEL,302,0.977346278317]	.	.	[647,10,1,29878082,30028082,contig,1629973]	-
1	30961650	30961737	INS	155	7	ILL,PAC	8,7	.	.	.	[4706,10,1,29878082,30028082,contig,933568]	-
1	33652353	33652452	INS	1755	7	ILL	7	.	.	.	[18102,10,1,29878082,30028082,contig,3624271]	Yes
1	35627127	35627448	DEL	377	7	ILL,PAC	4,8,0	[2200,3369,1,35627050,35627503,esv2746697,Deletion,DEL,321,0.708609271523][2200,3370,1,35627127,35627448,esv2667043,Deletion,DEL,321,1]	.	.	[2200,10,1,29878082,30028082,contig,5599045]	-
1	37816481	37816716	DEL	242	7	ILL,PAC	8,2,4,7	[1980,3497,1,37816430,37816792,esv4797,Deletion,DEL,235,0.649171270718][1980,3498,1,37816458,37816732,esv2747197,Deletion,DEL,235,0.857664233577][1980,3499,1,37816467,37816720,esv5617,Loss,DEL,235,0.928853754941][1980,3500,1,37816473,37816722,esv2668302,Deletion,DEL,235,0.943775100402][1980,3501,1,37816474,37816712,nsv160102,Loss,DEL,231,0.970588235294]	.	.	[1980,10,1,29878082,30028082,contig,7788399]	-
1	39510189	39510289	INS	197	7	NEX,PAC	9,8	.	.	.	[4856,10,1,29878082,30028082,contig,9482107]	-
1	40516033	40516134	INS	113	7	ILL,PAC	7,8	.	[4707,865,1,40505905,40538321,CAP1,101,0.00311574531096,id=ENSG00000131236]	[4707,13481,1,40506456,40525008,1,Intron,protein_coding,101,0.00544415696421]	[4707,10,1,29878082,30028082,contig,10487951]	-
1	43857470	43857792	DEL	377	7	ILL,PAC	8,2,0,4	[1588,3798,1,43857392,43857864,esv3099,Deletion,DEL,322,0.682203389831][1588,3799,1,43857396,43857780,esv2747586,Deletion,DEL,310,0.807291666667][1588,3800,1,43857471,43857806,nsv159253,Loss,DEL,321,0.958208955224][1588,3801,1,43857472,43857793,esv5810,Loss,DEL,320,0.993788819876]	[1588,2048,1,43855553,43918321,SZT2,322,0.00513000254907,id=ENSG00000198198]	[1588,14501,1,43855667,43868847,1,Intron,protein_coding,322,0.0244309559939]	[1588,10,1,29878082,30028082,contig,13829388]	-
1	56401293	56401604	DEL	349	7	ILL,PAC	2,4,7,0,8	[1097,4386,1,56401252,56401777,esv2978,Deletion,DEL,311,0.592380952381][1097,4387,1,56401286,56401601,esv9548,Loss,DEL,308,0.977777777778][1097,4388,1,56401287,56401638,esv2748630,Deletion,DEL,311,0.88603988604][1097,4389,1,56401292,56401612,esv1001410,Deletion,DEL,311,0.971875][1097,4390,1,56401293,56401614,esv1318179,Deletion,DEL,311,0.968847352025][1097,4391,1,56401294,56401614,nsv161096,Loss,…	.	[1097,18078,1,56387085,56410588,-1,Intron,processed_transcript,311,0.0132323533166]	[1097,10,1,29878082,30028082,contig,26373211]	-
1	56831124	56834962	DEL	3857	7	ILL,PAC	4,8,0,3,2,7	[650,4401,1,56831082,56835229,nsv511692,Loss,DEL,3838,0.925488304799][650,4402,1,56831094,56835056,esv4577,Deletion,DEL,3838,0.968702675416][650,4403,1,56831106,56834961,esv2666404,Deletion,DEL,3837,0.9953307393][650,4404,1,56831107,56834946,esv2748652,Deletion,DEL,3822,0.99557176348][650,4405,1,56831127,56834962,esv8427,Loss,DEL,3835,0.999218342887]	.	.	[650,10,1,29878082,30028082,contig,26803042]	Yes
1	56887711	56888017	DEL	366	7	ILL,PAC	7,4,8,2,0,0,5	[429,4409,1,56887656,56888071,esv4146,Deletion,DEL,306,0.73734939759][429,4410,1,56887705,56888018,esv8756,Loss,DEL,306,0.977635782748][429,4411,1,56887705,56888021,esv2748663,Deletion,DEL,306,0.96835443038]	.	.	[429,10,1,29878082,30028082,contig,26859629]	-
1	57242625	57242947	DEL	362	7	ILL,PAC	7,4,8,5,0,2	[651,4423,1,57242577,57243061,esv3554,Deletion,DEL,322,0.665289256198][651,4424,1,57242604,57242940,esv2748674,Deletion,DEL,315,0.9375][651,4425,1,57242619,57242957,esv988788,Deletion,DEL,322,0.952662721893][651,4426,1,57242625,57242964,esv1167886,Deletion,DEL,322,0.949852507375][651,4427,1,57242626,57242955,esv7859,Loss,DEL,321,0.975683890578][651,4428,1,57242626,57242964,nsv160326,Loss,DEL,321,…	[651,9084,1,57184477,57285369,C1orf168,322,0.00319153153868,id=ENSG00000187889]	[651,18174,1,57233612,57252847,-1,Intron,protein_coding,322,0.0167403171302]	[651,10,1,29878082,30028082,contig,27214543]	-
1	57394719	57394821	INS	258	7	ILL,PAC	8,7	.	.	.	[4708,10,1,29878082,30028082,contig,27366637]	-
1	58343223	58343536	DEL	346	7	ILL,PAC	7,4,8,0,2,5	[652,4467,1,58343168,58343524,esv2748752,Deletion,DEL,301,0.845505617978][652,4468,1,58343172,58343649,esv4838,Deletion,DEL,313,0.656184486373][652,4469,1,58343212,58343535,esv1002928,Deletion,DEL,312,0.965944272446][652,4470,1,58343223,58343547,esv1095459,Deletion,DEL,313,0.966049382716][652,4471,1,58343225,58343543,esv7642,Loss,DEL,311,0.977987421384]	[652,9236,1,57460451,59012406,DAB1,313,0.000201681105444,id=ENSG00000173406]	[652,18284,1,58115338,58349670,-1,Intron,protein_coding,313,0.00133571172524]	[652,10,1,29878082,30028082,contig,28315141]	-
1	58743913	58744820	DEL	917	7	ILL,PAC	7,8,2,4,8,1,3,5,0	[148,4484,1,58743647,58744944,nsv511693,Loss,DEL,907,0.699306090979][148,4485,1,58743724,58745017,esv2231645,Deletion,DEL,907,0.701469450889][148,4486,1,58743812,58744808,esv2748796,Deletion,DEL,895,0.89859437751][148,4487,1,58743874,58744937,esv4344,Deletion,DEL,907,0.853245531515][148,4489,1,58743899,58744820,esv5903,Loss,DEL,907,0.984799131379][148,4490,1,58743910,58744822,nsv159018,Loss,DEL,9…	[148,9236,1,57460451,59012406,DAB1,907,0.000584424161783,id=ENSG00000173406]	.	[148,10,1,29878082,30028082,contig,28715831]	-
1	62390602	62390936	DEL	351	7	ILL,PAC	2,0,8,4,8,7	[653,4633,1,62390550,62391028,esv5270,Deletion,DEL,334,0.698744769874][653,4634,1,62390587,62390935,nsv159038,Loss,DEL,333,0.956896551724][653,4635,1,62390593,62390941,esv2472996,Deletion,DEL,334,0.959770114943][653,4636,1,62390596,62390935,esv2748974,Deletion,DEL,333,0.982300884956][653,4637,1,62390600,62390945,esv6133,Loss,DEL,334,0.968115942029][653,4638,1,62390600,62390948,esv1003515,Deletion…	[653,9794,1,62208149,62629592,INADL,334,0.000792515239309,id=ENSG00000132849]	[653,18707,1,62380337,62393401,1,Intron,protein_coding,334,0.025566442131]	[653,10,1,29878082,30028082,contig,32362520]	-
1	63151835	63152159	DEL	365	7	ILL,PAC	0,2,8,7,4	[1099,4679,1,63151777,63152304,esv5210,Deletion,DEL,324,0.614800759013][1099,4680,1,63151826,63152153,esv2749018,Deletion,DEL,318,0.97247706422][1099,4681,1,63151827,63152165,esv1006212,Deletion,DEL,324,0.958579881657][1099,4682,1,63151828,63152167,esv1250656,Deletion,DEL,324,0.955752212389][1099,4683,1,63151832,63152156,esv5823,Loss,DEL,321,0.990740740741][1099,4684,1,63151836,63152174,nsv159028…	[1099,10098,1,62920399,63153969,DOCK7,324,0.00138716444749,id=ENSG00000116641]	[1099,18916,1,63128802,63153897,-1,Intron,protein_coding,324,0.012910938434]	[1099,10,1,29878082,30028082,contig,33123753]	-
1	63705366	63708147	DEL	2790	7	ILL,NEX,PAC	5,2,7,8,9,4,0,3	[265,4700,1,63704235,63709069,esv1006508,Deletion,DEL,2781,0.575299958626][265,4701,1,63705288,63708163,nsv511695,Loss,DEL,2781,0.967304347826][265,4702,1,63705351,63708150,esv2749030,Deletion,DEL,2781,0.993569131833][265,4703,1,63705356,63708146,esv2657136,Deletion,DEL,2780,0.996415770609][265,4704,1,63705360,63708149,esv1000281,Deletion,DEL,2781,0.997131588383][265,4705,1,63705366,63708156,esv1…	.	[265,18979,1,63664692,63723655,-1,Intron,lincRNA,2781,0.0471651713787]	[265,10,1,29878082,30028082,contig,33677284]	Yes
1	66079154	66079447	DEL	296	7	ILL,PAC	4,8,2	[2593,4822,1,66079081,66079510,esv5181,Deletion,DEL,293,0.682983682984][2593,4823,1,66079102,66079412,esv2749252,Deletion,DEL,258,0.832258064516][2593,4824,1,66079156,66079442,esv9112,Loss,DEL,286,0.976109215017]	[2593,10908,1,65886248,66107242,LEPR,293,0.00132582785053,id=ENSG00000116678]	[2593,19420,1,66075980,66081690,1,Intron,protein_coding,293,0.0513134851138]	[2593,10,1,29878082,30028082,contig,36051072]	-
1	66263909	66264242	DEL	386	7	ILL,PAC	0,4,8	[2202,4844,1,66263763,66264250,esv2749318,Deletion,DEL,333,0.683778234086][2202,4845,1,66263826,66264403,esv1957663,Deletion,DEL,333,0.57712305026][2202,4846,1,66263845,66264492,esv4724,Deletion,DEL,333,0.514683153014][2202,4847,1,66263909,66264242,esv2673068,Deletion,DEL,333,1][2202,4848,1,66263910,66264242,esv2449251,Deletion,DEL,332,0.996996996997][2202,4849,1,66263910,66264242,nsv160460,Loss,…	[2202,11009,1,66258197,66840259,PDE4B,333,0.000572104002666,id=ENSG00000184588]	[2202,19435,1,66258314,66378927,1,Intron,protein_coding,333,0.00276089642078]	[2202,10,1,29878082,30028082,contig,36235827]	-
1	67201222	67201537	DEL	332	7	ILL,PAC	8,7,2,4	[1982,4886,1,67201075,67201547,esv2749386,Deletion,DEL,315,0.667372881356][1982,4887,1,67201160,67201623,esv4277,Deletion,DEL,315,0.680345572354][1982,4888,1,67201227,67201535,esv6908,Loss,DEL,308,0.977777777778]	[1982,11135,1,66999066,67213982,SGIP1,315,0.00146568892032,id=ENSG00000118473]	[1982,19524,1,67199564,67205017,1,Intron,protein_coding,315,0.0577663671374]	[1982,11,1,103863906,103913906,clone,36662369]	-
1	68008261	68008818	DEL	789	7	ILL,PAC	0,8,1,8,3	[1100,4921,1,68007936,68008920,esv3800,Deletion,DEL,557,0.566056910569][1100,4922,1,68007961,68008880,esv2749441,Deletion,DEL,557,0.606093579978][1100,4923,1,68007964,68008816,esv2658734,Deletion,DEL,555,0.651408450704][1100,4924,1,68008011,68008851,esv9709,Loss,DEL,557,0.663095238095][1100,4926,1,68008163,68008925,nsv821071,Deletion,DEL,557,0.730971128609]	.	.	[1100,11,1,103863906,103913906,clone,35855088]	-
1	69807004	69807312	DEL	351	7	ILL,PAC	5,0,2,4,8	[1101,4979,1,69806890,69807429,esv3304,Deletion,DEL,308,0.571428571429][1101,4980,1,69806986,69807322,esv2749530,Deletion,DEL,308,0.916666666667][1101,4981,1,69806988,69807347,esv5500,Loss,DEL,308,0.857938718663][1101,4982,1,69806993,69807311,nsv160388,Loss,DEL,307,0.965408805031][1101,4983,1,69807004,69807323,esv1191966,Deletion,DEL,308,0.965517241379]	.	.	[1101,11,1,103863906,103913906,clone,34056594]	-
1	69943731	69944022	DEL	347	7	ILL,PAC	5,7,2,0,4,8	[654,4986,1,69943644,69944082,esv4719,Deletion,DEL,291,0.664383561644][654,4987,1,69943692,69944024,esv2749541,Deletion,DEL,291,0.876506024096][654,4988,1,69943716,69944021,esv2518942,Deletion,DEL,290,0.950819672131][654,4989,1,69943725,69944031,esv1350326,Deletion,DEL,291,0.950980392157][654,4990,1,69943726,69944040,esv6225,Loss,DEL,291,0.926751592357]	.	.	[654,11,1,103863906,103913906,clone,33919884]	-
1	70946205	70946521	DEL	362	7	ILL,PAC	2,8,0,7,4	[1102,5048,1,70946146,70946525,esv2749619,Deletion,DEL,316,0.833773087071][1102,5049,1,70946161,70946657,esv4053,Deletion,DEL,316,0.637096774194][1102,5050,1,70946205,70946536,esv1546564,Deletion,DEL,316,0.954682779456][1102,5051,1,70946213,70946523,esv7379,Loss,DEL,308,0.974683544304]	.	.	[1102,11,1,103863906,103913906,clone,32917385]	-
1	71741332	71741630	DEL	329	7	ILL,PAC	8,5,7,2,0,4	[655,5094,1,71741254,71741702,esv3994,Deletion,DEL,298,0.665178571429][655,5095,1,71741304,71741639,esv2749708,Deletion,DEL,298,0.889552238806][655,5096,1,71741314,71741709,esv5496,Loss,DEL,298,0.754430379747][655,5097,1,71741319,71741628,esv997283,Deletion,DEL,296,0.957928802589][655,5098,1,71741332,71741642,esv1633019,Deletion,DEL,298,0.961290322581]	.	.	[655,11,1,103863906,103913906,clone,32122276]	-
1	72755696	72764075	DEL	8484	7	ILL,PAC	4,3,5,8,7,2,0,1	[266,5154,1,72751185,72765116,nsv511137,Loss,DEL,8379,0.60146436006][266,5155,1,72753951,72766057,esv1007188,Deletion,DEL,8379,0.692136130844][266,5156,1,72754410,72764947,nsv435635,Deletion,DEL,8379,0.795197874158][266,5157,1,72755161,72764075,nsv511698,Loss,DEL,8379,0.939982050707][266,5158,1,72755171,72763672,esv33344,Gain+Loss,UNK,7976,0.938242559699][266,5159,1,72755199,72765004,nsv10239,Los…	.	.	[266,11,1,103863906,103913906,clone,31099831]	-
1	72766324	72811840	DEL	46878	7	ILL,PAC,ARR,NEX,SOL	1,3,5,8,2,10,0,9	[267,5164,1,72755585,72819598,nsv510891,Complex,UNK,45516,0.711043069377][267,5170,1,72763092,72819598,nsv508282,Loss,DEL,45516,0.805507379747][267,5173,1,72765116,72812440,dgv5n17,Loss,DEL,45516,0.961795283577][267,5174,1,72765742,72812059,esv2579314,Loss,DEL,45516,0.982706133817][267,5175,1,72765777,72812157,esv995847,Deletion,DEL,45516,0.981371280724][267,5176,1,72765880,72812486,esv2480676,De…	.	[267,20179,1,72767155,72767506,1,NonCoding,pseudogene,351,0.00771157395202]	[267,11,1,103863906,103913906,clone,31052066]	-
1	73594981	155596459	DEL	82001478	7	NEX,PAC	9,9,9,9,9,9,8,9	.	[422,12946,1,76251879,76260764,RABGGTB,8885,0.000108351705563,id=ENSG00000137955][422,12995,1,76384558,76398116,ASB17,13558,0.000165338483289,id=ENSG00000154007][422,15243,1,91177096,91182794,BARHL2,5698,6.94865524253e-05,id=ENSG00000143032][422,16417,1,94994781,95007356,F3,12575,0.00015335089448,id=ENSG00000117525][422,16593,1,95699711,95712781,RWDD3,13070,0.000159387371042,id=ENSG00000122481][4…
1	73753607	73753916	DEL	339	7	ILL,PAC	4,8,5,7,2,0	[658,5244,1,73753551,73753982,esv4715,Deletion,DEL,309,0.716937354988][658,5245,1,73753597,73753904,esv2749874,Deletion,DEL,297,0.961165048544][658,5246,1,73753598,73753912,esv2532138,Deletion,DEL,305,0.971337579618][658,5247,1,73753607,73753922,esv1525281,Deletion,DEL,309,0.980952380952][658,5248,1,73753610,73753915,esv9534,Loss,DEL,305,0.987055016181]	.	.	[658,11,1,103863906,103913906,clone,30109990]	-
1	73768797	73769135	DEL	364	7	ILL,PAC	4,8,3,5,7,2,0	[431,5249,1,73768751,73769118,esv2749885,Deletion,DEL,321,0.874659400545][431,5250,1,73768783,73769133,esv1007056,Deletion,DEL,336,0.96][431,5251,1,73768783,73769134,esv1517216,Deletion,DEL,337,0.960113960114][431,5252,1,73768783,73769134,esv2664230,Deletion,DEL,337,0.960113960114]	.	.	[431,11,1,103863906,103913906,clone,30094771]	-
1	74312432	74312683	DEL	255	7	ILL,PAC	8,2,7,4	[1983,5263,1,74312405,74312731,esv2749919,Deletion,DEL,251,0.769938650307][1983,5264,1,74312431,74312682,esv2671685,Deletion,DEL,250,0.996015936255][1983,5265,1,74312432,74312682,esv993926,Deletion,DEL,250,0.996015936255][1983,5266,1,74312436,74312682,esv5920,Loss,DEL,246,0.980079681275]	.	.	[1983,11,1,103863906,103913906,clone,29551223]	-
1	74755170	74755287	DEL	118	7	ILL,PAC	8,2,7,4	[1984,5293,1,74755168,74755288,esv1000471,Deletion,DEL,117,0.975][1984,5294,1,74755170,74755291,esv1327381,Deletion,DEL,117,0.96694214876][1984,5295,1,74755172,74755282,esv2749952,Deletion,DEL,110,0.940170940171]	[1984,12550,1,74663919,75009666,FPGT-TNNI3K,117,0.000338397730132,id=ENSG00000259030][1984,12599,1,74663947,75010112,TNNI3K,117,0.00033798910924,id=ENSG00000116783]	[1984,20270,1,74737393,74797133,1,Intron,protein_coding,117,0.00195848677603][1984,20271,1,74737393,74797133,1,Intron,protein_coding,117,0.00195848677603]	[1984,11,1,103863906,103913906,clone,29108619]	-
1	76011881	76012196	DEL	361	7	ILL,PAC	8,4,0,5,2	[1103,5351,1,76011716,76012346,esv4835,Deletion,DEL,315,0.5][1103,5352,1,76011771,76012189,esv2749985,Deletion,DEL,308,0.736842105263][1103,5353,1,76011865,76012194,esv1010081,Deletion,DEL,313,0.951367781155][1103,5354,1,76011866,76012195,nsv159607,Loss,DEL,314,0.954407294833][1103,5355,1,76011880,76012203,esv7181,Loss,DEL,315,0.975232198142][1103,5356,1,76011881,76012211,esv1700928,Deletion,DEL,…	[1103,12779,1,75667816,76076801,SLC44A5,315,0.000770199396066,id=ENSG00000137968]	[1103,20517,1,76007202,76076724,-1,Intron,protein_coding,315,0.00453093984638]	[1103,11,1,103863906,103913906,clone,27851710]	-
1	77100375	77100650	DEL	284	7	ILL,PAC	8,7,2,4	[1985,5411,1,77100328,77100657,esv2750074,Deletion,DEL,275,0.835866261398][1985,5412,1,77100366,77100648,esv1003900,Deletion,DEL,273,0.968085106383][1985,5413,1,77100375,77100658,esv1721845,Deletion,DEL,275,0.971731448763]	.	.	[1985,11,1,103863906,103913906,clone,26763256]	-
1	79582061	79582161	INS	302	7	ILL,PAC	6,8	.	.	.	[4487,11,1,103863906,103913906,clone,24281745]	-
1	80221782	80223029	DEL	1292	7	ILL,PAC	8,2	[3976,5593,1,80220972,80223381,nsv821482,Deletion,DEL,1247,0.517642175176][3976,5596,1,80221686,80223293,nsv511700,Loss,DEL,1247,0.775980087119][3976,5597,1,80221780,80223040,dgv49e199,Deletion,DEL,1247,0.989682539683][3976,5598,1,80221782,80223030,esv1505227,Deletion,DEL,1247,0.999198717949][3976,5599,1,80221782,80223424,esv1005433,Deletion,DEL,1247,0.759439707674][3976,5600,1,80221783,80223030,…	.	.	[3976,11,1,103863906,103913906,clone,23640877]	-
1	81404772	81410949	DEL	5564	7	ILL,NEX,PAC	2,4,3,1,0,8,9	[432,5684,1,81402828,81411158,nsv511701,Loss,DEL,6177,0.741536614646][432,5686,1,81402987,81411269,nsv436529,Deletion,DEL,6177,0.745834339532][432,5689,1,81404057,81411618,esv2486529,Deletion,DEL,6177,0.816955429176][432,5690,1,81404631,81411132,esv1009096,Deletion,DEL,6177,0.950161513613][432,5691,1,81404643,81411151,esv2130910,Deletion,DEL,6177,0.94913952059][432,5692,1,81404727,81411030,esv336…	.	.	[432,11,1,103863906,103913906,clone,22452957]	-
1	83125987	83127570	DEL	1619	7	ILL,PAC	2,4,3,8,0,7	[659,5783,1,83125908,83128246,nsv511702,Loss,DEL,1583,0.677074422583][659,5784,1,83125923,83127711,esv4307,Deletion,DEL,1583,0.885346756152][659,5785,1,83125948,83127576,esv2714018,Deletion,DEL,1583,0.972358722359][659,5786,1,83125958,83127569,esv1040469,Deletion,DEL,1582,0.981998758535][659,5787,1,83125968,83127578,esv988721,Deletion,DEL,1583,0.983229813665][659,5788,1,83125980,83127565,esv7649,…	.	.	[659,11,1,103863906,103913906,clone,20736336]	-
1	85748634	85748951	DEL	361	7	ILL,PAC	2,4,5,0,8,7	[660,5937,1,85748537,85749078,esv3232,Deletion,DEL,317,0.58595194085][660,5938,1,85748622,85748951,esv1010849,Deletion,DEL,317,0.963525835866][660,5939,1,85748630,85748953,esv2714274,Deletion,DEL,317,0.981424148607][660,5940,1,85748634,85748964,esv1266887,Deletion,DEL,317,0.960606060606][660,5941,1,85748638,85748962,esv8174,Loss,DEL,313,0.966049382716]	.	[660,21559,1,85743422,85842448,1,Intron,lincRNA,317,0.00320117948822]	[660,11,1,103863906,103913906,clone,18114955]	-
1	86400851	86404539	DEL	3665	7	ARR,SOL,ILL	10,2,4,3,5,1,0,7	[268,5965,1,86400561,86404846,nsv10350,Loss,DEL,3688,0.860676779463][268,5966,1,86400692,86404744,dgv54n67,Loss,DEL,3688,0.910167818361][268,5967,1,86400715,86405123,nsv819896,Loss,DEL,3688,0.83666061706][268,5968,1,86400747,86404675,esv23326,Loss,DEL,3688,0.938900203666][268,5969,1,86400800,86404711,esv4489,Deletion,DEL,3688,0.942981334697][268,5971,1,86400836,86404531,esv2714307,Deletion,DEL,36…	[268,14575,1,86194916,86622626,COL24A1,3688,0.00862266488976,id=ENSG00000171502]	[268,21689,1,86377117,86426931,-1,Intron,protein_coding,3688,0.0740354117316]	[268,11,1,103863906,103913906,clone,17459367]	-
1	86740986	86741698	DEL	725	7	ILL,PAC	2,4,3,8,5,8,0,7	[269,6000,1,86740933,86741684,esv2714351,Deletion,DEL,698,0.929427430093][269,6001,1,86740933,86741764,esv4649,Deletion,DEL,712,0.856799037304][269,6002,1,86740986,86741703,esv1466406,Deletion,DEL,712,0.993026499303][269,6003,1,86740989,86741699,esv8990,Loss,DEL,709,0.995786516854]	.	.	[269,11,1,103863906,103913906,clone,17122208]	-
1	88285840	88285997	DEL	159	7	ILL,PAC	8,2,7,4	[1987,6061,1,88285840,88285995,esv1002740,Deletion,DEL,155,0.987261146497][1987,6062,1,88285840,88286001,esv2671385,Deletion,DEL,157,0.975155279503][1987,6063,1,88285841,88285994,nsv159923,Loss,DEL,153,0.974522292994]	.	.	[1987,11,1,103863906,103913906,clone,15577909]	-
1	91624787	91625055	DEL	310	7	ILL,PAC	4,0,2,8,8,7	[661,6183,1,91624735,91625261,esv3593,Deletion,DEL,268,0.509505703422][661,6184,1,91624779,91625046,esv6992,Loss,DEL,259,0.966417910448][661,6185,1,91624782,91625076,esv2714696,Deletion,DEL,268,0.91156462585][661,6186,1,91624787,91625070,esv1206038,Deletion,DEL,268,0.946996466431]	.	.	[661,11,1,103863906,103913906,clone,12238851]	-
1	91914111	91914551	DEL	457	7	ILL,PAC	7,0,3,5,2,4,8	[433,6196,1,91914042,91914682,esv3976,Deletion,DEL,440,0.6875][433,6197,1,91914085,91914555,esv2714751,Deletion,DEL,440,0.936170212766][433,6198,1,91914095,91914549,esv1004784,Deletion,DEL,438,0.964757709251][433,6199,1,91914095,91914550,esv1066125,Deletion,DEL,439,0.964835164835][433,6200,1,91914097,91914554,esv6603,Loss,DEL,440,0.962800875274][433,6201,1,91914097,91914562,esv2670661,Deletion,DE…	.	.	[433,11,1,103863906,103913906,clone,11949355]	-
1	93167470	93167570	INS	357	7	ILL,PAC	6,8	.	[4488,15880,1,92974253,93257961,EVI5,100,0.000352475080012,id=ENSG00000067208]	[4488,22801,1,93163543,93167697,-1,Intron,protein_coding,100,0.0240731824747]	[4488,11,1,103863906,103913906,clone,10696336]	-
1	93292148	93292987	DEL	844	7	ILL,PAC	8,0,8	[2204,6269,1,93291886,93292846,esv2714862,Deletion,DEL,698,0.727083333333][2204,6270,1,93291980,93292794,esv2658827,Deletion,DEL,646,0.769964243147]	.	.	[2204,11,1,103863906,103913906,clone,10570919]	-
1	93498087	93498264	INS	319	7	ILL,PAC	6,8	.	.	.	[4489,11,1,103863906,103913906,clone,10365642]	-
1	94251467	94251772	DEL	308	7	ILL,PAC	7,2,4,8	[1988,6290,1,94251444,94251762,esv2714884,Deletion,DEL,295,0.927672955975][1988,6291,1,94251458,94251771,esv2660297,Deletion,DEL,304,0.97124600639][1988,6292,1,94251459,94251771,esv2595696,Deletion,DEL,304,0.974358974359][1988,6293,1,94251468,94251780,nsv160444,Loss,DEL,304,0.974358974359]	[1988,16202,1,94027347,94312706,BCAR3,305,0.00106882908897,id=ENSG00000137936]	.	[1988,11,1,103863906,103913906,clone,9612134]	-
1	101284719	101284819	INS	460	7	ILL,PAC	8,7	.	.	.	[4709,11,1,103863906,103913906,clone,2579087]	-
1	103047695	103048009	DEL	349	7	ILL,PAC	7,5,2,8,4,0	[662,6704,1,103047654,103048213,esv4005,Deletion,DEL,314,0.561717352415][662,6705,1,103047681,103047999,esv2715529,Deletion,DEL,304,0.955974842767][662,6706,1,103047681,103048010,esv1010447,Deletion,DEL,314,0.954407294833][662,6707,1,103047692,103048022,esv1182751,Deletion,DEL,314,0.951515151515][662,6708,1,103047693,103048022,nsv160443,Loss,DEL,314,0.954407294833][662,6709,1,103047697,103048006,…	.	.	[662,11,1,103863906,103913906,clone,815897]	-
1	103096080	103096385	DEL	340	7	ILL,PAC	7,5,2,8,4,0	[663,6715,1,103096038,103096518,esv5235,Deletion,DEL,305,0.635416666667][663,6716,1,103096066,103096384,nsv159133,Loss,DEL,304,0.955974842767][663,6717,1,103096071,103096390,esv2715540,Deletion,DEL,305,0.956112852665][663,6718,1,103096075,103096393,esv989579,Deletion,DEL,305,0.959119496855][663,6719,1,103096080,103096399,esv1119125,Deletion,DEL,305,0.956112852665][663,6720,1,103096084,103096396,e…	.	.	[663,11,1,103863906,103913906,clone,767521]	-
1	103737727	103737827	INS	109	7	ILL,PAC	7,8	.	.	.	[4710,11,1,103863906,103913906,clone,126079]	-
1	105428309	105428639	DEL	353	7	ILL,PAC	8,4,5,8,0	[1106,6966,1,105428268,105428753,esv3706,Deletion,DEL,330,0.680412371134][1106,6967,1,105428274,105428686,esv2715740,Deletion,DEL,330,0.800970873786][1106,6968,1,105428310,105428639,nsv160929,Loss,DEL,329,0.99696969697][1106,6969,1,105428318,105428644,esv6425,Loss,DEL,321,0.972727272727][1106,6970,1,105428320,105428650,esv1701476,Deletion,DEL,319,0.966666666667]	.	.	[1106,11,1,103863906,103913906,clone,1514403]	-
1	105866770	105867044	DEL	274	7	ILL,PAC	4,8	[4306,7000,1,105866752,105867260,esv4472,Deletion,DEL,274,0.53937007874][4306,7001,1,105866783,105867057,esv1184395,Deletion,DEL,261,0.952554744526][4306,7002,1,105866784,105867056,esv2715773,Deletion,DEL,260,0.948905109489][4306,7003,1,105866804,105867036,esv8229,Loss,DEL,232,0.846715328467]	.	.	[4306,11,1,103863906,103913906,clone,1952864]	-
1	108567503	108567608	INS	275	7	ILL,PAC	8,6	.	.	.	[4491,11,1,103863906,103913906,clone,4653597]	-
1	109573232	109575181	DEL	1961	7	ILL,NEX,PAC	0,8,9,7,5,1,3,2,4	[149,7268,1,109571778,109575361,nsv823954,Loss,DEL,1949,0.543957577449][149,7269,1,109573015,109575361,dgv64n67,Loss,DEL,1949,0.830775788576][149,7271,1,109573183,109575291,esv2798,Deletion,DEL,1949,0.924573055028][149,7272,1,109573231,109575180,dgv60e199,Deletion,DEL,1948,0.999486916367][149,7273,1,109573261,109575559,esv27754,Loss,DEL,1920,0.835509138381]	[149,18058,1,109512836,109584850,WDR47,1949,0.0270641819646,id=ENSG00000085433]	[149,25051,1,109566144,109584483,-1,Intron,protein_coding,1949,0.106276241889]	[149,11,1,103863906,103913906,clone,5659326]	-
1	109597727	109598041	DEL	335	7	ILL,PAC	8,8,2,4,7	[1546,7275,1,109597671,109598156,esv2715951,Deletion,DEL,314,0.647422680412][1546,7276,1,109597714,109598058,esv6041,Loss,DEL,314,0.912790697674][1546,7277,1,109597727,109598058,esv1198206,Deletion,DEL,314,0.948640483384][1546,7278,1,109597728,109598058,nsv159041,Loss,DEL,313,0.948484848485]	.	.	[1546,11,1,103863906,103913906,clone,5683821]	-
1	112074697	112074806	DEL	111	7	ILL,PAC	7,8,2,4	[1990,7464,1,112074689,112074792,esv2716240,Deletion,DEL,95,0.871559633028][1990,7465,1,112074694,112074805,esv2669491,Deletion,DEL,108,0.972972972973]	[1990,19399,1,112025970,112106584,ADORA3,109,0.00135212246012,id=ENSG00000121933]	.	[1990,11,1,103863906,103913906,clone,8160791]	-
1	112123610	112123710	INS	318	7	ILL,PAC	6,8	[4492,7470,1,112123653,112123738,esv269415,Insertion,INS,57,0.57]	[4492,19416,1,112084840,112259313,RAP1A,100,0.000573154585523,id=ENSG00000116473]	[4492,26222,1,112085132,112233955,1,Intron,protein_coding,100,0.000671939149191]	[4492,11,1,103863906,103913906,clone,8209704]	-
1	112835087	112837665	DEL	2588	7	ILL,NEX	9,0,3,1,4	[1107,7513,1,112834755,112837843,esv1001069,Deletion,DEL,2578,0.834844559585][1107,7514,1,112834984,112838080,nsv511710,Loss,DEL,2578,0.832687338501][1107,7515,1,112835087,112837665,esv2662440,Deletion,DEL,2578,1][1107,7516,1,112835087,112837684,nsv498685,Loss,DEL,2578,0.992683865999][1107,7517,1,112835105,112837683,esv1390905,Deletion,DEL,2560,0.993017843289]	.	[1107,26314,1,112720236,112902983,-1,Intron,lincRNA,2578,0.014106934724]	[1107,12,1,120697156,120747156,clone,7859491]	Yes
1	113799631	113800091	DEL	485	7	ILL,PAC	4,0,5,8,8,3,2	[434,7577,1,113799563,113800199,esv5296,Deletion,DEL,460,0.723270440252][434,7578,1,113799613,113800103,esv2716407,Deletion,DEL,460,0.938775510204][434,7579,1,113799628,113800090,esv2671925,Deletion,DEL,459,0.993506493506][434,7580,1,113799631,113800093,esv1726981,Deletion,DEL,460,0.995670995671][434,7581,1,113799634,113800094,esv8291,Loss,DEL,457,0.99347826087]	.	.	[434,12,1,120697156,120747156,clone,6897065]	-
1	117880402	117881842	DEL	1461	7	ILL,PAC	3,8,4,0,5,1	[665,7723,1,117880282,117881786,esv2716651,Deletion,DEL,1384,0.920212765957][665,7724,1,117880402,117881842,esv2667567,Deletion,DEL,1440,1][665,7727,1,117880595,117882023,nsv821203,Deletion,DEL,1247,0.865972222222]	.	.	[665,12,1,120697156,120747156,clone,2815314]	-
1	144894281	144895284	DEL	1015	7	ILL,PAC	3,0,8	[2205,8077,1,144893914,144895304,esv1943257,Deletion,DEL,1003,0.721582733813][2205,8078,1,144894119,144895277,esv6817,Loss,DEL,996,0.860103626943][2205,8079,1,144894164,144895203,esv2717274,Deletion,DEL,922,0.88739172281]	[2205,20984,1,144836157,145076186,PDE4DIP,1003,0.00417866174504,id=ENSG00000178104]	[2205,28730,1,144892590,144903076,-1,Intron,protein_coding,1003,0.09565134465]	[2205,26,1,144710724,144810724,clone,83557]	-
1	145092948	145097082	DEL	4138	7	ILL,NEX,PAC	2,5,7,0,4,8,9,3,9	[151,8132,1,145091140,145097635,dgv18n16,Deletion,DEL,4134,0.63648960739][151,8133,1,145092419,145097809,esv2548575,Deletion,DEL,4134,0.766975881262][151,8134,1,145092773,145097276,esv2229660,Deletion,DEL,4134,0.918054630247][151,8135,1,145092781,145097124,dgv7e180,Deletion,DEL,4134,0.951876583007][151,8136,1,145092833,145097111,nsv511713,Loss,DEL,4134,0.96633941094][151,8137,1,145092948,14509708…	.	[151,28775,1,145096220,145096621,1,NonCoding,lincRNA,401,0.0970004837929][151,28776,1,145096622,145103907,1,Intron,lincRNA,460,0.0631434454358]	[151,26,1,144710724,144810724,clone,282224]	-
1	150691451	150691767	DEL	359	7	ILL,PAC	2,4,8,7,0	[1108,8524,1,150691402,150691865,esv3600,Deletion,DEL,316,0.682505399568][1108,8525,1,150691436,150691754,esv2717807,Deletion,DEL,303,0.952830188679][1108,8526,1,150691436,150691769,esv992009,Deletion,DEL,316,0.948948948949][1108,8527,1,150691440,150691773,esv2482983,Deletion,DEL,316,0.948948948949][1108,8528,1,150691451,150691785,esv1594619,Deletion,DEL,316,0.946107784431][1108,8529,1,150691454,…	[1108,5088,1,150670536,150693364,HORMAD1,316,0.013842649378,id=ENSG00000143452]	[1108,31326,1,150689759,150691948,-1,Intron,protein_coding,316,0.144358154408]	[1108,34,1,149459645,149509645,clone,1181806]	-
1	152555542	152587740	DEL	32961	7	ILL,ARR,PAC,SOL,NEX	10,9,5,4,8,3,1,0	[270,8675,1,152529832,152591142,dgv39n27,Loss,DEL,32198,0.525167183168][270,8678,1,152530510,152591142,nsv872446,Loss,DEL,32198,0.531039715002][270,8680,1,152537155,152583678,nsv437244,Loss,DEL,28136,0.604776132236][270,8681,1,152549956,152608472,nsv68,Loss,DEL,32198,0.550242668672][270,8684,1,152552928,152590274,dgv2n31,Deletion,DEL,32198,0.862153912066][270,8686,1,152553365,152583678,nsv437247,…	[270,10682,1,152573138,152573562,LCE3C,424,0.0131685197838,id=ENSG00000244057][270,10688,1,152586287,152586574,LCE3B,287,0.00891359711783,id=ENSG00000187238]	[270,32393,1,152573138,152573207,1,UTR,protein_coding,69,0.00214299024784][270,32394,1,152573208,152573492,1,CDS,protein_coding,284,0.0088204236288][270,32395,1,152573493,152573562,1,UTR,protein_coding,69,0.00214299024784][270,32396,1,152586287,152586574,1,CDS,protein_coding,287,0.00891359711783]	[270,34,1,149459645,149509645,clone,3045897]	Yes
1	153960791	153961790	DEL	1056	7	ILL,NEX	0,9,3,1	[1596,8787,1,153960711,153961968,esv2661914,Deletion,DEL,999,0.794749403341]	.	.	[1596,34,1,149459645,149509645,clone,4451146]	-
1	155844269	155845012	DEL	752	7	ILL,PAC	2,4,3,8,0	[1109,8898,1,155844263,155845011,esv2664479,Deletion,DEL,742,0.991978609626]	[1109,18273,1,155829300,155854990,SYT11,743,0.0289217594395,id=ENSG00000132718]	[1109,34446,1,155838583,155850290,1,Intron,protein_coding,743,0.0634663022124]	[1109,34,1,149459645,149509645,clone,6334624]	-
1	156526723	156528936	DEL	2243	7	ILL,NEX	9,1,0,2,7,4,3	[435,8913,1,156525722,156529173,nsv436331,Deletion,DEL,2213,0.641263401912][435,8914,1,156525894,156529356,esv2506598,Deletion,DEL,2213,0.639225880994][435,8915,1,156526328,156529940,esv994163,Deletion,DEL,2213,0.612679955703][435,8916,1,156526420,156528935,nsv511716,Loss,DEL,2212,0.879522862823][435,8917,1,156526516,156529143,esv2384844,Deletion,DEL,2213,0.842405786068][435,8918,1,156526673,1565…	[435,19977,1,156495197,156542396,IQGAP3,2213,0.0468865865802,id=ENSG00000183856]	[435,34975,1,156526486,156530725,-1,Intron,protein_coding,2213,0.522057088936]	[435,34,1,149459645,149509645,clone,7017078]	Yes
1	158488408	158488676	DEL	267	7	ILL,PAC	8,2,4	[2601,9020,1,158488282,158488663,esv2718596,Deletion,DEL,255,0.669291338583][2601,9021,1,158488408,158488675,esv2668398,Deletion,DEL,267,0.996268656716]	.	.	[2601,34,1,149459645,149509645,clone,8978763]	-
1	158489642	158491965	DEL	2165	7	ILL,ARR	3,0,2,7,10,5,4	[436,9022,1,158489639,158491964,esv2669279,Deletion,DEL,2322,0.998709677419]	.	.	[436,34,1,149459645,149509645,clone,8979997]	-
1	158867533	158870025	DEL	2463	7	ILL,NEX,PAC	3,1,0,7,5,8,9,4	[271,9065,1,158867091,158870416,nsv511717,Loss,DEL,2492,0.749473684211][271,9066,1,158867196,158870893,esv2617713,Deletion,DEL,2492,0.674060048688][271,9067,1,158867339,158870084,esv4799,Deletion,DEL,2492,0.907832422587][271,9068,1,158867347,158870130,esv1977143,Deletion,DEL,2492,0.895436579231][271,9069,1,158867404,158870014,esv2718662,Deletion,DEL,2481,0.950574712644][271,9070,1,158867511,15886…	.	.	[271,34,1,149459645,149509645,clone,9357888]	-
1	159648708	159649658	DEL	958	7	ILL,PAC	4,3,1,8,2,0,7,5,8	[152,9118,1,159648041,159649825,nsv511718,Loss,DEL,950,0.532511210762][152,9119,1,159648580,159649681,nsv819158,Loss,DEL,950,0.86285195277][152,9120,1,159648660,159649650,esv2718718,Deletion,DEL,942,0.951515151515][152,9121,1,159648678,159649641,dgv83n67,Loss,DEL,933,0.968847352025][152,9122,1,159648678,159649641,nsv820988,Deletion,DEL,933,0.968847352025][152,9123,1,159648679,159649712,esv3819,De…	.	.	[152,34,1,149459645,149509645,clone,10139063]	-
1	162052680	162052986	DEL	348	7	ILL,PAC	2,0,4,8,5	[1110,9300,1,162052623,162053174,esv2951,Deletion,DEL,306,0.555353901996][1110,9301,1,162052666,162052985,nsv158962,Loss,DEL,305,0.956112852665][1110,9302,1,162052668,162052986,esv6376,Loss,DEL,306,0.962264150943][1110,9303,1,162052670,162052989,esv988854,Deletion,DEL,306,0.959247648903][1110,9304,1,162052680,162053000,esv1282003,Deletion,DEL,306,0.95625][1110,9305,1,162052681,162053018,esv271890…	[1110,21450,1,162039564,162353321,NOS1AP,306,0.000975277045612,id=ENSG00000198929]	[1110,37415,1,162040073,162124194,1,Intron,protein_coding,306,0.00363761724183]	[1110,34,1,149459645,149509645,clone,12543035]	-
1	162761256	162761355	INS	305	7	ILL,PAC	8,6	.	[4493,21463,1,162760492,162782607,HSD17B7,99,0.00447659959304,id=ENSG00000132196]	[4493,37551,1,162760626,162762448,1,Intron,protein_coding,99,0.0543358946213]	[4493,34,1,149459645,149509645,clone,13251611]	-
1	169004361	169005230	DEL	873	7	ILL,NEX,PAC	3,4,9,2,7,5,0,8	[273,9603,1,169004137,169005382,nsv820513,Deletion,DEL,869,0.697991967871][273,9604,1,169004137,169005382,nsv825320,Loss,DEL,869,0.697991967871][273,9609,1,169004356,169005236,esv2719262,Deletion,DEL,869,0.9875][273,9610,1,169004358,169005229,esv2678420,Deletion,DEL,868,0.996555683123][273,9611,1,169004575,169005110,esv33957,Loss,DEL,535,0.615650172612]	.	[273,38464,1,168877209,169025421,-1,Intron,antisense,869,0.00586322295091]	[273,34,1,149459645,149509645,clone,19494716]	-
1	169160020	169160350	DEL	328	7	ILL,PAC	4,8,2,7	[1991,9627,1,169159957,169160490,esv4017,Deletion,DEL,330,0.6191369606][1991,9628,1,169160005,169160341,esv2719350,Deletion,DEL,321,0.955357142857][1991,9629,1,169160024,169160352,esv1001229,Deletion,DEL,326,0.987878787879][1991,9630,1,169160037,169160366,esv1106459,Deletion,DEL,313,0.948484848485][1991,9631,1,169160039,169160349,esv5790,Loss,DEL,310,0.939393939394]	[1991,21518,1,169101769,169337205,NME7,330,0.00140165480215,id=ENSG00000143156]	[1991,38494,1,169138793,169199955,-1,Intron,protein_coding,330,0.00539550701416]	[1991,34,1,149459645,149509645,clone,19650375]	-
1	176478217	176478773	DEL	584	7	ILL,PAC	8,1,0,4,3,8	[668,9939,1,176478043,176478981,esv2094934,Deletion,DEL,556,0.592750533049][668,9940,1,176478201,176478784,esv2719795,Deletion,DEL,556,0.953687821612][668,9941,1,176478219,176478775,esv1170602,Deletion,DEL,554,0.996402877698][668,9942,1,176478232,176478839,esv6740,Loss,DEL,541,0.891268533773][668,9943,1,176478233,176478788,nsv159940,Loss,DEL,540,0.971223021583]	[668,21599,1,176432307,176814735,PAPPA2,556,0.0014538684406,id=ENSG00000116183]	[668,39925,1,176477904,176478252,1,NonCoding,sense_intronic,35,0.0629496402878][668,39926,1,176478253,176478807,1,Intron,sense_intronic,520,0.935251798561][668,39924,1,176432555,176524542,1,Intron,protein_coding,556,0.00604433235131]	[668,34,1,149459645,149509645,clone,26968572]	-
1	177131105	177139508	INS	8365	7	ILL,PAC,ARR,SOL	8,4,1,3,7,2,10	.	[634,21602,1,176826438,177134109,ASTN1,3004,0.00976367613457,id=ENSG00000152092]	[634,40020,1,177133530,177133812,-1,CDS,protein_coding,282,0.0335594430561][634,40021,1,177133813,177133826,-1,UTR,protein_coding,13,0.00154706652386][634,40019,1,177030402,177133529,-1,Intron,protein_coding,2424,0.0235049986909]	[634,34,1,149459645,149509645,clone,27621460]	-
1	180183831	180184150	DEL	369	7	ILL,PAC	0,8,4	[2207,10090,1,180183664,180184111,esv2719906,Deletion,DEL,280,0.626398210291][2207,10091,1,180183836,180184154,esv2524868,Deletion,DEL,314,0.984326018809][2207,10092,1,180183841,180184154,esv8585,Loss,DEL,309,0.968652037618][2207,10093,1,180183842,180184160,esv1000645,Deletion,DEL,308,0.965517241379][2207,10094,1,180183846,180184165,esv1784268,Deletion,DEL,304,0.952978056426]	.	.	[2207,35,1,205922707,206072707,contig,25738557]	-
1	180293004	180293314	DEL	344	7	ILL,PAC	2,8,0,5,4	[1111,10107,1,180292953,180293374,esv5032,Deletion,DEL,310,0.736342042755][1111,10108,1,180292978,180293314,esv2719918,Deletion,DEL,310,0.922619047619][1111,10109,1,180293004,180293328,esv1123070,Deletion,DEL,310,0.956790123457][1111,10110,1,180293005,180293317,esv6088,Loss,DEL,309,0.990384615385]	[1111,21639,1,180244515,180472089,ACBD6,310,0.00136219427527,id=ENSG00000135847]	[1111,40742,1,180283858,180366650,-1,Intron,protein_coding,310,0.00374432312301]	[1111,35,1,205922707,206072707,contig,25629393]	-
1	184814743	184820785	DEL	5558	7	ILL,NEX,PAC	2,8,3,1,4,9,0,7,5	[153,10263,1,184814135,184821481,esv2617140,Deletion,DEL,6042,0.822488429077][153,10264,1,184814472,184820828,nsv511721,Loss,DEL,6042,0.950597860289][153,10265,1,184814490,184820828,nsv436157,Deletion,DEL,6042,0.953297570211][153,10266,1,184814522,184820971,esv2335294,Deletion,DEL,6042,0.936889440223][153,10267,1,184814700,184820797,esv2720206,Deletion,DEL,6042,0.990979170084][153,10268,1,1848147…	[153,21689,1,184759858,184943682,FAM129A,6042,0.0328683958569,id=ENSG00000135842]	[153,41656,1,184801097,184853766,-1,Intron,protein_coding,6042,0.114716436614]	[153,35,1,205922707,206072707,contig,21101922]	Yes
1	184937053	184937360	DEL	319	7	ILL,PAC	4,7,2,8	[1992,10272,1,184936958,184937465,esv4945,Deletion,DEL,307,0.605522682446][1992,10273,1,184937013,184937364,esv2720217,Deletion,DEL,307,0.874643874644][1992,10274,1,184937048,184937369,esv1001682,Deletion,DEL,307,0.956386292835][1992,10275,1,184937053,184937375,esv1416043,Deletion,DEL,307,0.953416149068]	[1992,21689,1,184759858,184943682,FAM129A,307,0.00167007572461,id=ENSG00000135842]	[1992,41664,1,184868443,184943433,-1,Intron,protein_coding,307,0.00409387918389]	[1992,35,1,205922707,206072707,contig,20985347]	-
1	187464811	187466732	DEL	1791	7	ILL,PAC,SOL	10,1,8	[2482,10365,1,187463570,187466887,nsv511722,Loss,DEL,1921,0.579137775098][2482,10366,1,187464542,187467404,esv2511706,Deletion,DEL,1921,0.671208944794][2482,10367,1,187464614,187466629,esv3001,Deletion,DEL,1818,0.90223325062][2482,10368,1,187464650,187466483,nsv821573,Deletion,DEL,1672,0.870380010411][2482,10369,1,187464828,187466729,esv2672668,Deletion,DEL,1901,0.989588755856][2482,10370,1,18746…	.	.	[2482,35,1,205922707,206072707,contig,18455975]	-
1	187716106	187722533	DEL	6231	7	NEX,ARR,PAC,SOL,ILL	10,2,7,1,8,4,3,5,0,9	[78,10396,1,187715333,187724455,nsv436401,Deletion,DEL,6427,0.70456040342][78,10397,1,187715748,187722278,esv26901,Loss,DEL,6172,0.94517611026][78,10398,1,187716088,187722527,esv2720373,Deletion,DEL,6421,0.997204534866][78,10399,1,187716104,187722532,dgv82e199,Deletion,DEL,6426,0.999688861232][78,10400,1,187716497,187722337,nsv514024,Loss,DEL,5840,0.908666562938]	.	.	[78,35,1,205922707,206072707,contig,18200174]	Yes
1	188539456	188540230	DEL	778	7	ILL,PAC	0,2,1,8,4,3,8,5	[274,10444,1,188539249,188540374,nsv511723,Loss,DEL,774,0.688][274,10445,1,188539267,188540415,esv1917052,Deletion,DEL,774,0.674216027875][274,10446,1,188539367,188540361,esv5133,Deletion,DEL,774,0.778672032193][274,10447,1,188539403,188540364,esv1000153,Deletion,DEL,774,0.805411030177][274,10448,1,188539442,188540238,esv9071,Loss,DEL,774,0.972361809045][274,10449,1,188539443,188540229,esv2720417…	.	.	[274,35,1,205922707,206072707,contig,17382477]	-
1	190837322	190837491	DEL	171	7	ILL,PAC	2,4,7,8	[1993,10723,1,190837267,190837548,esv5406,Deletion,DEL,169,0.601423487544][1993,10724,1,190837273,190837502,esv2720673,Deletion,DEL,169,0.737991266376][1993,10725,1,190837322,190837493,esv1740573,Deletion,DEL,169,0.988304093567]	.	.	[1993,35,1,205922707,206072707,contig,15085216]	-
1	190878212	190878407	INS	200	7	ILL,PAC	8,6	.	.	.	[4494,35,1,205922707,206072707,contig,15044300]	-
1	191477401	191477501	INS	309	7	ILL,PAC	8,6	.	.	.	[4495,35,1,205922707,206072707,contig,14445206]	-
1	192090896	192092026	DEL	1144	7	ILL,PAC	8,0,2,4,1,3,5,7	[275,10833,1,192090892,192092025,esv2668293,Deletion,DEL,1129,0.996469549868]	.	.	[275,35,1,205922707,206072707,contig,13830681]	-
1	193235430	193235657	DEL	231	7	ILL,PAC	7,4,8	[2829,10879,1,193235383,193235674,esv2720829,Deletion,DEL,227,0.780068728522][2829,10880,1,193235424,193235671,esv5959,Loss,DEL,227,0.919028340081]	.	.	[2829,35,1,205922707,206072707,contig,12687050]	-
1	194060080	194060243	DEL	163	7	ILL,PAC	7,4,8,2	[1994,10914,1,194059972,194060236,esv2720873,Deletion,DEL,156,0.590909090909][1994,10915,1,194060079,194060242,esv2666759,Deletion,DEL,162,0.993865030675]	.	.	[1994,35,1,205922707,206072707,contig,11862464]	-
1	194451071	194454320	DEL	5506	7	ARR,ILL,PAC,SOL,NEX	1,8,10,9	[1898,10949,1,194450274,194454737,esv21589,Gain+Loss,UNK,3249,0.72798565987][1898,10950,1,194450274,194454737,nsv820647,Deletion,DEL,3249,0.72798565987][1898,10951,1,194450274,194454737,nsv825875,Loss,DEL,3249,0.72798565987][1898,10952,1,194450372,194454498,nsv511725,Loss,DEL,3249,0.787445467765][1898,10954,1,194450533,194454891,nsv819066,Loss,DEL,3249,0.745525470399][1898,10957,1,194451020,19445…	.	.	[1898,35,1,205922707,206072707,contig,11468387]	Yes
1	194517618	194517868	DEL	256	7	ILL,PAC	2,7,4,8	[1995,10966,1,194517530,194517929,esv3697,Deletion,DEL,250,0.62656641604][1995,10967,1,194517588,194517861,esv2720918,Deletion,DEL,243,0.89010989011][1995,10968,1,194517596,194517883,esv6762,Loss,DEL,250,0.871080139373][1995,10969,1,194517608,194517867,esv994716,Deletion,DEL,249,0.96138996139][1995,10970,1,194517608,194517868,esv1186873,Deletion,DEL,250,0.961538461538]	.	.	[1995,35,1,205922707,206072707,contig,11404839]	-
1	197500520	197503269	DEL	2766	7	ILL,PAC	7,3,8,0,2,4,5	[437,11308,1,197499789,197504257,esv992847,Deletion,DEL,2749,0.615264100269][437,11309,1,197499844,197504117,esv2558030,Deletion,DEL,2749,0.643341914346][437,11310,1,197500329,197503458,esv2053199,Deletion,DEL,2749,0.878555449025][437,11311,1,197500406,197503625,nsv511726,Loss,DEL,2749,0.853991922957][437,11312,1,197500484,197503343,esv4662,Deletion,DEL,2749,0.961525008744][437,11313,1,197500508,…	[437,21747,1,197473878,197744826,DENND1B,2749,0.0101458582459,id=ENSG00000213047]	.	[437,35,1,205922707,206072707,contig,8419438]	Yes
1	197894018	197894315	DEL	324	7	ILL,PAC	5,7,0,2,8,4	[669,11334,1,197893960,197894396,esv3513,Deletion,DEL,297,0.68119266055][669,11335,1,197893995,197894300,dgv56e201,Deletion,DEL,282,0.924590163934][669,11336,1,197894017,197894313,esv8658,Loss,DEL,295,0.993265993266][669,11337,1,197894018,197894314,esv2660965,Deletion,DEL,296,0.996632996633]	[669,21750,1,197881037,197904608,LHX9,297,0.0126002290951,id=ENSG00000143355]	[669,42983,1,197890790,197896720,1,Intron,protein_coding,297,0.050084317032]	[669,35,1,205922707,206072707,contig,8028392]	-
1	199110047	199113805	DEL	4266	7	ARR,ILL,PAC,SOL	5,1,7,10,8,0,3,4	[276,11410,1,199109247,199114373,esv2450096,Deletion,DEL,3758,0.733125243855][276,11411,1,199109902,199113791,esv2721239,Deletion,DEL,3744,0.96271535099][276,11412,1,199110047,199113805,esv2664801,Deletion,DEL,3758,1][276,11413,1,199110166,199113911,esv24372,Loss,DEL,3639,0.96833422033][276,11414,1,199111426,199113840,nsv442564,CNV,UNK,2379,0.633049494412]	.	.	[276,35,1,205922707,206072707,contig,6808902]	Yes
1	199438743	199440234	DEL	1514	7	ILL,PAC	2,7,8,0,3,4	[670,11426,1,199438052,199440906,esv2528855,Deletion,DEL,1491,0.522424667134][670,11427,1,199438535,199440443,esv2318680,Deletion,DEL,1491,0.781446540881][670,11428,1,199438700,199440224,esv2721284,Deletion,DEL,1481,0.971784776903][670,11429,1,199438704,199440362,esv4930,Deletion,DEL,1491,0.899276236429][670,11430,1,199438704,199440969,nsv511727,Loss,DEL,1491,0.658278145695][670,11431,1,199438738…	.	.	[670,35,1,205922707,206072707,contig,6482473]	-
1	204238432	204238718	INS	343	7	ILL,PAC	6,8	[4496,11672,1,204238437,204238772,esv267741,Insertion,INS,281,0.838805970149][4496,11673,1,204238438,204238771,esv273255,Insertion,INS,280,0.840840840841]	[4496,1845,1,204187979,204346793,PLEKHA6,286,0.00180084879167,id=ENSG00000143850]	[4496,44791,1,204237441,204242753,-1,Intron,protein_coding,286,0.0538403614458]	[4496,35,1,205922707,206072707,contig,1683989]	-
1	207292381	207292911	DEL	765	7	ILL,NEX,PAC	9,7,8,3,8,0	[671,11796,1,207292245,207293202,esv1000470,Deletion,DEL,530,0.55381400209][671,11797,1,207292350,207293200,esv2722040,Deletion,DEL,530,0.623529411765][671,11798,1,207292355,207293231,esv9705,Loss,DEL,530,0.60502283105][671,11801,1,207292502,207293208,nsv821224,Deletion,DEL,409,0.579320113314]	[671,5159,1,207277607,207318317,C4BPA,530,0.0130189142717,id=ENSG00000123838]	[671,45795,1,207288861,207297266,1,Intron,protein_coding,530,0.0630577037478]	[671,36,1,206332221,206482221,contig,810160]	-
1	210078055	210085978	DEL	9098	7	ILL,ARR,SOL	4,5,0,3,7,10,1,2	[277,11926,1,210075927,210086136,nsv826498,Loss,DEL,7923,0.776079929474][277,11928,1,210077023,210086243,esv2524131,Deletion,DEL,7923,0.859327548807][277,11929,1,210077323,210085997,nsv436646,Deletion,DEL,7923,0.913419414342][277,11930,1,210077610,210086136,nsv820382,Deletion,DEL,7923,0.929275158339][277,11932,1,210077870,210086164,esv2283783,Deletion,DEL,7923,0.955268869062][277,11933,1,21007799…	.	.	[277,36,1,206332221,206482221,contig,3595834]	Yes
1	210295320	210295623	DEL	337	7	ILL,PAC	4,7,8,2,0	[1113,11953,1,210295256,210295670,esv4684,Deletion,DEL,303,0.731884057971][1113,11954,1,210295301,210295717,esv2722262,Deletion,DEL,303,0.728365384615][1113,11955,1,210295320,210295639,esv1564426,Deletion,DEL,303,0.949843260188][1113,11956,1,210295328,210295682,esv8433,Loss,DEL,295,0.833333333333]	[1113,6687,1,210111538,210337636,SYT14,303,0.00134012684765,id=ENSG00000143469]	[1113,46431,1,210273807,210329065,1,Intron,protein_coding,303,0.00548336892396]	[1113,36,1,206332221,206482221,contig,3813099]	-
1	213039226	213039395	DEL	214	7	ILL,PAC	3,4,8	[2765,12120,1,213039226,213039395,esv2674192,Deletion,DEL,169,1][2765,12121,1,213039229,213039549,esv2722517,Deletion,DEL,166,0.51875][2765,12122,1,213039238,213039407,esv1413001,Deletion,DEL,157,0.92899408284]	[2765,7823,1,213031597,213072705,FLVCR1,169,0.00411112192274,id=ENSG00000162769]	[2765,46909,1,213037212,213046019,1,Intron,protein_coding,169,0.0191892812535]	[2765,36,1,206332221,206482221,contig,6557005]	-
1	213084222	213086173	DEL	2025	7	ILL,NEX,PAC	8,1,9	[2483,12128,1,213083776,213086646,nsv511730,Loss,DEL,1951,0.679790940767][2483,12129,1,213084222,213086169,esv2667636,Deletion,DEL,1947,0.997949769349]	.	.	[2483,36,1,206332221,206482221,contig,6602001]	-
1	214770103	214770440	DEL	366	7	ILL,PAC	5,4,7,0,2,8	[672,12174,1,214770095,214770400,esv2722617,Deletion,DEL,297,0.881305637982][672,12175,1,214770103,214770439,esv2678282,Deletion,DEL,336,0.99703264095]	.	.	[672,36,1,206332221,206482221,contig,8287882]	-
1	216231477	216232007	DEL	532	7	ILL,PAC	4,7,3,0,2,8	[673,12254,1,216231477,216232006,esv2669208,Deletion,DEL,529,0.998113207547]	[673,8629,1,215796236,216596738,USH2A,530,0.00066208454195,id=ENSG00000042781]	[673,47279,1,216221990,216243442,-1,Intron,protein_coding,530,0.0247063210889]	[673,37,1,223747846,223797846,clone,7515839]	-
1	217754090	217754378	DEL	325	7	ILL,PAC	8,4,7,2,0	[1114,12318,1,217754028,217754432,esv3768,Deletion,DEL,288,0.712871287129][1114,12319,1,217754053,217754369,esv2722929,Deletion,DEL,279,0.882911392405][1114,12320,1,217754075,217754377,nsv159790,Loss,DEL,287,0.950331125828][1114,12321,1,217754084,217754423,esv8618,Loss,DEL,288,0.849557522124][1114,12322,1,217754090,217754393,esv1658318,Deletion,DEL,288,0.950495049505]	[1114,8835,1,217600334,217804424,GPATCH2,288,0.00141114214317,id=ENSG00000092978]	[1114,47379,1,217688232,217783662,-1,Intron,protein_coding,288,0.00301791889343]	[1114,37,1,223747846,223797846,clone,5993468]	-
1	218182502	218188595	DEL	5935	7	ILL,NEX,PAC	2,1,5,4,3,8,9,0	[278,12350,1,218181529,218189059,esv2451951,Deletion,DEL,6093,0.809163346614][278,12351,1,218181672,218189337,nsv511731,Loss,DEL,6093,0.794911937378][278,12352,1,218181703,218190440,nsv435729,Deletion,DEL,6093,0.697378963031][278,12353,1,218182145,218189992,esv2675604,Deletion,DEL,6093,0.77647508602][278,12354,1,218182288,218188807,esv2007662,Deletion,DEL,6093,0.934652554073][278,12355,1,21818238…	.	.	[278,37,1,223747846,223797846,clone,5559251]	Yes
1	218785930	218786234	DEL	345	7	ILL,PAC	2,8,4,7,8,0	[674,12394,1,218785885,218786328,esv4179,Deletion,DEL,304,0.686230248307][674,12395,1,218785895,218786227,esv2723051,Deletion,DEL,297,0.894578313253][674,12396,1,218785935,218786244,esv8778,Loss,DEL,299,0.967637540453]	.	.	[674,37,1,223747846,223797846,clone,4961612]	-
1	219923323	219923627	DEL	313	7	ILL,PAC	2,4,8	[2605,12421,1,219923276,219923715,esv3789,Deletion,DEL,304,0.692482915718][2605,12422,1,219923308,219923626,esv2656478,Deletion,DEL,303,0.952830188679][2605,12423,1,219923309,219923626,nsv160852,Loss,DEL,303,0.955835962145][2605,12424,1,219923312,219923647,esv8449,Loss,DEL,304,0.907462686567][2605,12425,1,219923314,219923624,esv2723084,Deletion,DEL,301,0.970967741935]	[2605,9022,1,219858769,220131989,SLC30A10,304,0.00111265646732,id=ENSG00000196660]	.	[2605,37,1,223747846,223797846,clone,3824219]	-
1	222034158	222034476	DEL	358	7	ILL,PAC	7,0,4,2,8	[1116,12516,1,222034076,222034517,esv2858,Deletion,DEL,318,0.721088435374][1116,12517,1,222034155,222034486,esv2723262,Deletion,DEL,318,0.960725075529][1116,12518,1,222034158,222034490,esv1254343,Deletion,DEL,318,0.957831325301]	.	.	[1116,37,1,223747846,223797846,clone,1713370]	-
1	222374165	222380540	DEL	6553	7	ILL,PAC,SOL,NEX	0,2,1,5,4,3,7,9,8,10	[79,12538,1,222373295,222381692,dgv99e199,Deletion,DEL,6375,0.759199714184][79,12539,1,222373795,222383092,esv2673351,Deletion,DEL,6375,0.68570506615][79,12540,1,222373817,222383355,nsv8813,Gain+Loss,UNK,6375,0.668379115118][79,12541,1,222373823,222380659,nsv820720,Deletion,DEL,6375,0.932562902282][79,12542,1,222373823,222381326,nsv826764,Loss,DEL,6375,0.849660135946][79,12543,1,222373943,2223804…	.	[79,47915,1,222262908,222391720,-1,Intron,processed_transcript,6375,0.0494907306773]	[79,37,1,223747846,223797846,clone,1367306]	-
1	222870617	222870714	INS	313	7	ILL,PAC	6,8	.	[4498,9867,1,222841355,222886552,AIDA,97,0.00214616014337,id=ENSG00000186063]	[4498,48053,1,222867606,222876489,-1,Intron,protein_coding,97,0.010919734324]	[4498,37,1,223747846,223797846,clone,877132]	-
1	224247117	224247579	DEL	479	7	ILL,PAC	3,2,8,0,4,7,5	[438,12669,1,224246909,224247728,esv1983369,Deletion,DEL,462,0.564102564103][438,12670,1,224247068,224247676,esv4353,Deletion,DEL,462,0.759868421053][438,12671,1,224247110,224247572,esv2723683,Deletion,DEL,455,0.984848484848][438,12672,1,224247114,224247589,esv2444088,Deletion,DEL,462,0.972631578947][438,12673,1,224247117,224247593,esv1449207,Deletion,DEL,462,0.970588235294][438,12674,1,224247119…	.	.	[438,37,1,223747846,223797846,clone,449271]	-
1	224392834	224393135	DEL	336	7	ILL,PAC	2,8,0,4,7,5	[675,12686,1,224392794,224393236,esv3940,Deletion,DEL,301,0.680995475113][675,12687,1,224392818,224393123,esv2723728,Deletion,DEL,289,0.947540983607][675,12688,1,224392824,224393136,esv1008773,Deletion,DEL,301,0.964743589744][675,12689,1,224392834,224393147,esv1385887,Deletion,DEL,301,0.961661341853][675,12690,1,224392835,224393147,nsv161004,Loss,DEL,300,0.961538461538][675,12691,1,224392839,2243…	.	.	[675,37,1,223747846,223797846,clone,594988]	-
1	225256545	225256802	DEL	311	7	ILL,PAC	2,8,4,5,0	[1117,12728,1,225256473,225256878,esv4999,Deletion,DEL,257,0.634567901235][1117,12729,1,225256498,225256790,esv2723828,Deletion,DEL,245,0.83904109589][1117,12730,1,225256531,225256816,esv7171,Loss,DEL,257,0.901754385965][1117,12731,1,225256532,225256801,esv2511976,Deletion,DEL,256,0.951672862454][1117,12732,1,225256545,225256815,esv1621884,Deletion,DEL,257,0.951851851852]	[1117,10767,1,225083964,225586996,DNAH14,257,0.000510901890933,id=ENSG00000185842]	.	[1117,37,1,223747846,223797846,clone,1458699]	-
1	225762321	225762626	DEL	317	7	ILL,PAC	7,2,8,4,8	[1547,12783,1,225762094,225762566,esv2723918,Deletion,DEL,245,0.51906779661][1547,12785,1,225762263,225762717,esv4193,Deletion,DEL,305,0.671806167401][1547,12786,1,225762320,225762690,esv7564,Loss,DEL,305,0.824324324324][1547,12787,1,225762321,225762639,esv1034120,Deletion,DEL,305,0.959119496855]	[1547,10901,1,225674537,225840844,ENAH,305,0.00183395768067,id=ENSG00000154380]	[1547,48553,1,225755117,225840387,-1,Intron,protein_coding,305,0.00357687346077]	[1547,37,1,223747846,223797846,clone,1964475]	-
1	226002817	226003142	DEL	353	7	ILL,PAC	5,2,8,0,7,4	[676,12795,1,226002766,226003266,esv7173,Loss,DEL,325,0.65][676,12796,1,226002811,226003180,esv2723929,Deletion,DEL,325,0.880758807588][676,12797,1,226002814,226003141,esv2665287,Deletion,DEL,324,0.990825688073]	[676,10952,1,225997794,226033260,EPHX1,325,0.0091637060847,id=ENSG00000143819]	[676,48576,1,225997872,226016425,1,Intron,protein_coding,325,0.0175173826335]	[676,37,1,223747846,223797846,clone,2204971]	-
1	226415419	226415521	INS	148	7	ILL,PAC	8,7	.	.	.	[4711,37,1,223747846,223797846,clone,2617573]	-
1	228024106	228024419	DEL	315	7	ILL,PAC	4,7,8,2	[1996,12931,1,228024084,228024382,esv2724228,Deletion,DEL,276,0.88178913738][1996,12932,1,228024094,228024418,dgv8n6,Loss,DEL,312,0.962962962963][1996,12933,1,228024106,228024418,esv1562504,Deletion,DEL,312,0.996805111821][1996,12934,1,228024108,228024458,esv7960,Loss,DEL,311,0.888571428571]	[1996,11870,1,228003394,228034171,PRSS38,313,0.0101699320921,id=ENSG00000185888]	[1996,49115,1,228005182,228033170,1,Intron,protein_coding,313,0.011183364299]	[1996,37,1,223747846,223797846,clone,4226260]	-
1	228814818	228815142	DEL	354	7	ILL,PAC	5,2,8,3,0,4	[677,13017,1,228814792,228815147,esv6055,Loss,DEL,324,0.912676056338][677,13018,1,228814802,228815243,esv2724395,Deletion,DEL,324,0.734693877551][677,13019,1,228814818,228815154,esv1454255,Deletion,DEL,324,0.964285714286]	.	.	[677,37,1,223747846,223797846,clone,5016972]	-
1	232587689	232587800	INS	352	7	ILL,PAC	6,8	.	[4499,13477,1,232533711,232697304,SIPA1L2,111,0.000678513139315,id=ENSG00000116991]	[4499,50162,1,232581533,232596632,-1,Intron,protein_coding,111,0.00735148023048]	[4499,38,1,235192211,235242211,clone,2604411]	-
1	232775540	232775844	DEL	341	7	ILL,PAC	4,5,2,7,0,8	[678,13286,1,232775467,232775940,esv4864,Deletion,DEL,304,0.642706131078][678,13287,1,232775505,232775851,esv2724994,Deletion,DEL,304,0.878612716763]	.	.	[678,38,1,235192211,235242211,clone,2416367]	-
1	233962189	233963569	DEL	1383	7	ILL,PAC	0,4,5,3,1,8	[679,13349,1,233962006,233964343,nsv511742,Loss,DEL,1380,0.590500641849]	.	.	[679,38,1,235192211,235242211,clone,1228642]	-
1	234318646	234319748	DEL	1094	7	ILL,NEX,PAC	0,4,5,2,1,3,7,8,9	[155,13367,1,234317799,234319837,nsv819148,Loss,DEL,1102,0.540726202159][155,13368,1,234318611,234319825,esv4582,Deletion,DEL,1102,0.907742998353][155,13369,1,234318630,234319734,esv2725129,Deletion,DEL,1088,0.985507246377][155,13370,1,234318645,234319747,nsv159799,Loss,DEL,1101,0.999092558984][155,13371,1,234318648,234319751,esv7223,Loss,DEL,1100,0.997280145059][155,13373,1,234318863,234319711,d…	[155,13651,1,234040679,234460262,SLC35F3,1102,0.00262641718087,id=ENSG00000183780]	[155,50318,1,234041505,234367162,1,Intron,protein_coding,1102,0.00338392848918]	[155,38,1,235192211,235242211,clone,872463]	-
1	234587202	234587512	DEL	353	7	ILL,PAC	7,8,4,0	[1601,13390,1,234587126,234587621,esv4245,Deletion,DEL,310,0.626262626263][1601,13391,1,234587203,234587512,esv1010367,Deletion,DEL,309,0.996774193548][1601,13392,1,234587205,234587537,esv2725207,Deletion,DEL,307,0.924698795181][1601,13393,1,234587211,234587521,esv1731674,Deletion,DEL,301,0.970967741935]	[1601,13678,1,234527059,234614849,TARBP1,310,0.00353115388996,id=ENSG00000059588]	[1601,50402,1,234586313,234593412,-1,Intron,protein_coding,310,0.0436681222707]	[1601,38,1,235192211,235242211,clone,604699]	-
1	234805667	234805763	INS	302	7	ILL,PAC	8,6	.	.	[4500,50452,1,234805269,234808736,-1,NonCoding,lincRNA,96,0.0276896452264]	[4500,38,1,235192211,235242211,clone,386448]	-
1	235798823	235798926	INS	171	7	ILL,PAC	7,8	.	[4712,13924,1,235710987,235814054,GNG4,103,0.000999349937419,id=ENSG00000168243]	[4712,50660,1,235758812,235813848,-1,Intron,protein_coding,103,0.00187150228941]	[4712,38,1,235192211,235242211,clone,556612]	-
1	236054591	236054914	DEL	354	7	ILL,PAC	4,0,5,2,8,7	[680,13481,1,236054555,236054922,esv7675,Loss,DEL,323,0.880108991826][680,13482,1,236054575,236054913,esv2656908,Deletion,DEL,322,0.952662721893][680,13483,1,236054575,236054916,esv2725351,Deletion,DEL,323,0.947214076246][680,13484,1,236054576,236054913,nsv160124,Loss,DEL,322,0.955489614243]	.	.	[680,38,1,235192211,235242211,clone,812380]	-
1	236549104	236551330	DEL	2064	7	ILL,PAC	4,0,7,2,8,3,1	[439,13522,1,236548325,236551681,esv2601364,Deletion,DEL,2226,0.663289630513][439,13523,1,236548929,236551518,esv1989882,Deletion,DEL,2226,0.859791425261][439,13524,1,236548968,236551328,esv2725407,Deletion,DEL,2224,0.942372881356][439,13525,1,236549059,236551467,esv3512,Deletion,DEL,2226,0.924418604651][439,13526,1,236549063,236551482,nsv511743,Loss,DEL,2226,0.920214964862][439,13527,1,236549086…	[439,14143,1,236511562,236648214,EDARADD,2226,0.0162895530252,id=ENSG00000186197]	.	[439,38,1,235192211,235242211,clone,1306893]	Yes
1	240122823	240123257	DEL	466	7	ILL,PAC	8,3,8,4,5,0	[681,13761,1,240122490,240123204,esv2725873,Deletion,DEL,381,0.533613445378][681,13765,1,240122737,240123244,dgv69e201,Deletion,DEL,421,0.830374753452][681,13766,1,240122823,240123257,esv2669094,Deletion,DEL,434,1]	.	.	[681,38,1,235192211,235242211,clone,4880612]	-
1	240617007	240617315	DEL	350	7	ILL,PAC	0,7,2,8,4	[1119,13817,1,240616994,240617331,esv8951,Loss,DEL,308,0.913946587537][1119,13818,1,240616997,240617305,esv2726006,Deletion,DEL,298,0.967532467532]	[1119,14619,1,240177648,240638489,FMN2,308,0.000668343311468,id=ENSG00000155816]	[1119,51492,1,240601511,240635671,1,Intron,protein_coding,308,0.00901639344262]	[1119,38,1,235192211,235242211,clone,5374796]	-
1	240675755	240675855	INS	175	7	ILL,PAC	8,7	.	[4713,14641,1,240652873,240775449,GREM2,100,0.000815820388983,id=ENSG00000180875]	[4713,51500,1,240656777,240775183,-1,Intron,protein_coding,100,0.000844551796362]	[4713,38,1,235192211,235242211,clone,5433544]	-
1	241149873	241150182	DEL	352	7	ILL,PAC	7,8,4,5,0,2	[682,13857,1,241149792,241150298,esv3159,Deletion,DEL,309,0.610671936759][682,13858,1,241149863,241150187,esv988740,Deletion,DEL,309,0.953703703704][682,13859,1,241149870,241150185,esv2726062,Deletion,DEL,309,0.980952380952][682,13860,1,241149871,241150180,esv8124,Loss,DEL,307,0.993527508091][682,13861,1,241149873,241150198,esv1788930,Deletion,DEL,309,0.950769230769]	[682,14688,1,240931554,241520530,RGS7,309,0.0005246393741,id=ENSG00000182901]	[682,51554,1,241146430,241261965,-1,Intron,protein_coding,309,0.00267451421647]	[682,38,1,235192211,235242211,clone,5907662]	-
1	241732562	241744265	DEL	11965	7	ILL,PAC,ARR,NEX,SOL	8,1,3,10,9,4,5,0,2	[156,13913,1,241732562,241744264,esv2670654,Deletion,DEL,11702,0.999914551824]	[156,14754,1,241695434,241758944,KMO,11703,0.18427019367,id=ENSG00000117009]	[156,51610,1,241731948,241749980,1,Intron,protein_coding,11703,0.649012866016]	[156,38,1,235192211,235242211,clone,6490351]	-
1	243127797	243129242	DEL	1433	7	ILL,NEX,PAC	2,3,8,9,1	[1534,14022,1,243127718,243129225,esv2726429,Deletion,DEL,1428,0.947577969476][1534,14023,1,243127771,243129215,esv2663830,Deletion,DEL,1418,0.981314878893]	.	.	[1534,39,1,248908210,249058210,contig,5778968]	-
1	246156013	246156309	DEL	401	7	ILL,PAC	0,8	[2979,14282,1,246155852,246156248,esv6772,Loss,DEL,235,0.593434343434][2979,14283,1,246155866,246156230,esv2727140,Deletion,DEL,217,0.596153846154]	[2979,15316,1,245912642,246670614,SMYD3,296,0.000390515744645,id=ENSG00000185420]	[2979,52234,1,246093240,246490502,-1,Intron,protein_coding,296,0.000745100210944]	[2979,39,1,248908210,249058210,contig,2751901]	-
1	246683300	246685275	DEL	1962	7	ILL,NEX,PAC	0,7,1,3,9,8	[683,14386,1,246682389,246686328,nsv9036,Loss,DEL,1975,0.501396293476][683,14387,1,246683172,246685467,esv26011,Loss,DEL,1975,0.860566448802][683,14388,1,246683258,246685326,dgv72e201,Deletion,DEL,1975,0.95502901354]	.	[683,52289,1,246681082,246687498,-1,Intron,processed_transcript,1975,0.307824189526][683,52291,1,246681614,246685781,-1,Intron,pseudogene,1975,0.473962083033]	[683,39,1,248908210,249058210,contig,2222935]	-
1	246816083	246816193	INS	143	7	ILL,PAC	4,8	.	[4391,15367,1,246729746,246831886,CNST,110,0.00107695320149,id=ENSG00000162852]	[4391,52339,1,246811340,246823500,1,Intron,protein_coding,110,0.00904605263158]	[4391,39,1,248908210,249058210,contig,2092017]	-
1	247984836	247985241	DEL	443	7	ILL,NEX,PAC	7,8,0,9,3,4	[684,14581,1,247984650,247985285,esv1011387,Deletion,DEL,405,0.637795275591][684,14582,1,247984821,247985250,esv2727873,Deletion,DEL,405,0.944055944056][684,14583,1,247984836,247985241,esv2660887,Deletion,DEL,405,1]	.	.	[684,39,1,248908210,249058210,contig,922969]	-
1	248051492	248057639	DEL	5994	7	ILL,NEX,PAC	1,2,8,0,6,3,4,5,9	[157,14592,1,248049780,248058095,dgv27n16,Deletion,DEL,6147,0.739266386049][157,14594,1,248051101,248058176,esv2567586,Deletion,DEL,6147,0.868833922261][157,14595,1,248051290,248057912,dgv3e194,Deletion,DEL,6147,0.928269405014][157,14596,1,248051347,248057665,esv991883,Deletion,DEL,6147,0.972934472934][157,14597,1,248051431,248057636,nsv511754,Loss,DEL,6144,0.990169218372][157,14598,1,248051451,2…	[157,15677,1,248031277,248060449,OR2W3,6147,0.210715754833,id=ENSG00000238243]	[157,52679,1,248039340,248058858,1,Intron,protein_coding,6147,0.314940055334]	[157,39,1,248908210,249058210,contig,850571]	Yes
1	248546338	248547783	DEL	1500	7	ILL,PAC	8,0,3	[2213,14676,1,248546204,248548732,nsv9136,Gain+Loss,UNK,1445,0.571598101266][2213,14677,1,248546240,248548236,esv2603087,Deletion,DEL,1445,0.723947895792][2213,14678,1,248546294,248548347,esv22745,Gain+Loss,UNK,1445,0.703848027277][2213,14679,1,248546294,248548347,nsv820904,Deletion,DEL,1445,0.703848027277][2213,14681,1,248546366,248547873,dgv78e201,Deletion,DEL,1417,0.940278699403][2213,14682,1,…	.	.	[2213,39,1,248908210,249058210,contig,360427]	Yes
2	495102	495836	DEL	565	7	ILL,PAC	3,8,0,7	[1605,88044,2,494955,495861,nsv820799,Deletion,DEL,734,0.810154525386][1605,88045,2,495037,495861,esv29325,Loss,DEL,734,0.890776699029][1605,88046,2,495051,495863,esv2108558,Deletion,DEL,734,0.9039408867][1605,88049,2,495240,495793,esv7770,Loss,DEL,553,0.75340599455]	.	.	[1605,150,2,0,10000,telomere,485102]	-
2	1089648	1090402	DEL	872	7	ILL,PAC	8,0	[2984,88200,2,1089547,1090809,esv4971,Deletion,DEL,754,0.597464342314][2984,88201,2,1089555,1090108,dgv590e201,Deletion,DEL,460,0.610079575597][2984,88203,2,1089649,1090814,nsv820761,Deletion,DEL,753,0.64635193133][2984,88205,2,1089650,1090647,dgv592e201,Deletion,DEL,752,0.754262788365]	[2984,3292,2,946554,1371385,SNTG2,754,0.00177482340036,id=ENSG00000172554]	[2984,52987,2,1079342,1093881,1,Intron,protein_coding,754,0.0518605131027]	[2984,150,2,0,10000,telomere,1079648]	-
2	1426081	1426197	INS	136	7	ILL,PAC	8,7	.	[4847,3643,2,1377995,1547483,TPO,116,0.000684414235816,id=ENSG00000115705]	[4847,53030,2,1418275,1426816,1,Intron,protein_coding,116,0.0135815478281]	[4847,150,2,0,10000,telomere,1416081]	-
2	2523801	2523900	INS	157	7	ILL,PAC	7,8	.	.	.	[4714,151,2,3529312,3579312,contig,1005412]	-
2	3732805	3738028	DEL	5282	7	ILL,PAC,SOL,NEX	4,3,8,0,1,10,5,9	[280,88863,2,3732668,3738007,esv2719527,Deletion,DEL,5202,0.974339764001][280,88864,2,3732805,3738028,esv2656614,Deletion,DEL,5223,1][280,88865,2,3732805,3738029,nsv498908,Loss,DEL,5223,0.999808575804][280,88866,2,3732830,3737798,esv27648,Loss,DEL,4968,0.951177484204]	[280,8355,2,3705785,3750261,ALLC,5223,0.117434121774,id=ENSG00000151360]	[280,53357,2,3735611,3736571,-1,NonCoding,pseudogene,960,0.183802412407][280,53356,2,3730665,3743306,1,Intron,protein_coding,5223,0.413179337078]	[280,151,2,3529312,3579312,contig,153493]	Yes
2	3885212	3885334	DEL	120	7	ILL,PAC	7,4,8,2	[1946,88907,2,3885212,3885333,esv2660453,Deletion,DEL,121,0.991803278689]	.	.	[1946,151,2,3529312,3579312,contig,305900]	-
2	4212673	4223479	DEL	11034	7	ILL,PAC,ARR,NEX,SOL	9,3,8,0,10,1	[685,88922,2,4212676,4223479,nsv498909,Loss,DEL,10803,0.999722376458][685,88923,2,4212686,4223479,esv2719542,Deletion,DEL,10793,0.998796964649][685,88925,2,4213378,4222144,dgv440n27,Loss,DEL,8766,0.811215991116][685,88926,2,4213378,4222144,nsv818933,Gain+Loss,UNK,8766,0.811215991116][685,88927,2,4213378,4223167,esv2421438,Deletion,DEL,9789,0.9058856191][685,88928,2,4213378,4224068,nsv516551,Loss,…	.	.	[685,151,2,3529312,3579312,contig,633361]	-
2	4781310	4787349	DEL	6064	7	ILL,NEX,PAC	3,4,8,7,0,9,2	[440,88963,2,4777607,4787209,esv2658597,Deletion,DEL,5899,0.614351176838][440,88964,2,4780213,4787572,esv2568776,Deletion,DEL,6039,0.820627802691][440,88965,2,4780350,4787868,dgv58n16,Deletion,DEL,6039,0.803272146848][440,88966,2,4781086,4787557,esv2090715,Deletion,DEL,6039,0.933240611961][440,88967,2,4781116,4787582,nsv511764,Loss,DEL,6039,0.933962264151][440,88968,2,4781279,4787420,esv3799,Dele…	.	.	[440,152,2,5018788,5118788,contig,231439]	Yes
2	5018801	5118800	DEL	100000	7	ILL	1	.	.	.	[10466,152,2,5018788,5118788,contig,0]	Yes
2	5209190	5209503	DEL	345	7	ILL,PAC	4,8,7,0,5,2	[686,88995,2,5209121,5209615,esv3133,Deletion,DEL,313,0.633603238866][686,88996,2,5209186,5209493,esv2719556,Deletion,DEL,303,0.968051118211][686,88997,2,5209190,5209516,esv1595986,Deletion,DEL,313,0.960122699387][686,88998,2,5209192,5209501,esv8523,Loss,DEL,309,0.987220447284]	.	.	[686,152,2,5018788,5118788,contig,90402]	-
2	8616813	8617102	DEL	339	7	ILL,PAC	0,8,4,2,7	[1122,89226,2,8616755,8617171,esv4909,Deletion,DEL,289,0.694711538462][1122,89227,2,8616786,8617086,esv2719615,Deletion,DEL,273,0.91][1122,89228,2,8616800,8617106,esv1009691,Deletion,DEL,289,0.944444444444][1122,89229,2,8616802,8617108,esv2521998,Deletion,DEL,289,0.944444444444][1122,89230,2,8616813,8617120,esv1318435,Deletion,DEL,289,0.941368078176][1122,89231,2,8616824,8617077,esv9299,Loss,DEL,…	.	.	[1122,152,2,5018788,5118788,contig,3498025]	-
2	9959221	9959571	DEL	389	7	ILL,PAC	3,0,4,8	[1609,89305,2,9959179,9959666,esv4891,Deletion,DEL,350,0.718685831622][1609,89306,2,9959209,9959568,esv2719621,Deletion,DEL,347,0.966573816156][1609,89307,2,9959226,9959546,esv7018,Loss,DEL,320,0.914285714286]	.	.	[1609,152,2,5018788,5118788,contig,4840433]	-
2	12498299	12498402	INS	123	7	ILL,PAC	8,7	.	.	[4715,54562,2,12448911,12698331,1,Intron,lincRNA,103,0.000412958062705]	[4715,153,2,16279724,16329724,contig,3781322]	-
2	16251099	16251442	DEL	372	7	ILL,PAC	8,0,7	[2214,89728,2,16251086,16251444,esv2719737,Deletion,DEL,343,0.958100558659][2214,89729,2,16251107,16251431,esv990164,Deletion,DEL,324,0.944606413994][2214,89730,2,16251113,16251427,esv5766,Loss,DEL,314,0.915451895044][2214,89731,2,16251120,16251445,esv1254765,Deletion,DEL,322,0.938775510204]	.	.	[2214,153,2,16279724,16329724,contig,28282]	-
2	16271807	16274041	DEL	2241	7	ILL,PAC	3,8,0,1	[1610,89733,2,16271345,16274292,dgv682e199,Deletion,DEL,2234,0.758059043095][1610,89734,2,16271509,16273863,esv2719739,Deletion,DEL,2056,0.873406966865]	.	.	[1610,153,2,16279724,16329724,contig,5683]	-
2	18118866	18120017	DEL	1197	7	ILL,PAC	2,8,3,0,7,4,1,5	[281,89805,2,18118653,18120041,nsv511766,Loss,DEL,1151,0.829250720461][281,89806,2,18118689,18120210,esv2025534,Deletion,DEL,1151,0.756738987508][281,89807,2,18118837,18120018,esv2719752,Deletion,DEL,1151,0.974597798476][281,89808,2,18118845,18120022,esv25315,Loss,DEL,1151,0.977909940527][281,89809,2,18118862,18120016,esv2665601,Deletion,DEL,1150,0.996533795494][281,89810,2,18118930,18119697,nsv8…	[281,17256,2,18059114,18542882,KCNS3,1151,0.00237923963553,id=ENSG00000170745]	.	[281,153,2,16279724,16329724,contig,1789142]	-
2	18574230	18574524	DEL	417	7	ILL,PAC	0,0,4,8	[1611,89862,2,18574141,18574510,esv2719764,Deletion,DEL,280,0.758807588076][1611,89863,2,18574230,18574524,esv2669085,Deletion,DEL,294,1]	.	.	[1611,153,2,16279724,16329724,contig,2244506]	-
2	21153009	21178122	DEL	25056	7	ILL,NEX,PAC	1,8,9	.	.	.	[2491,154,2,21153113,21178113,contig,0]	Yes
2	21796757	21796861	INS	376	7	ILL,PAC	6,8	.	.	.	[4576,154,2,21153113,21178113,contig,618644]	-
2	31342741	31343041	DEL	314	7	ILL,PAC	2,4,7,8	[1947,90484,2,31342647,31343096,esv3567,Deletion,DEL,300,0.668151447661][1947,90485,2,31342683,31343063,dgv690e199,Deletion,DEL,300,0.789473684211][1947,90486,2,31342729,31343048,esv2719871,Deletion,DEL,300,0.940438871473][1947,90487,2,31342741,31343056,esv1683223,Deletion,DEL,300,0.952380952381]	[1947,4993,2,31133333,31378068,GALNT14,300,0.00122581567818,id=ENSG00000158089]	[1947,58103,2,31215874,31360823,-1,Intron,protein_coding,300,0.0020696934784]	[1947,154,2,21153113,21178113,contig,10164628]	-
2	31559641	31559741	INS	393	7	ILL,PAC	8,6	.	[4577,6186,2,31557187,31637581,XDH,100,0.00124387392094,id=ENSG00000158125]	[4577,58170,2,31558875,31560506,-1,Intron,protein_coding,100,0.0613120784795]	[4577,154,2,21153113,21178113,contig,10381528]	-
2	31724872	31727078	DEL	2403	7	ILL,PAC	8,1	[3787,90511,2,31724800,31727614,nsv511772,Loss,DEL,2206,0.783937455579][3787,90512,2,31725182,31727393,nsv498916,Loss,DEL,1896,0.857530529172]	.	.	[3787,154,2,21153113,21178113,contig,10546759]	-
2	33141103	33143493	DEL	2295	7	ILL,PAC	1,8	[3788,90585,2,33140055,33143889,esv2518901,Loss,DEL,2390,0.623369848722][3788,90586,2,33140736,33144134,esv2562805,Deletion,DEL,2390,0.703354914656][3788,90587,2,33141037,33143467,nsv511774,Loss,DEL,2364,0.972839506173]	.	[3788,58602,2,33127191,33150419,1,Intron,lincRNA,2390,0.1028930601]	[3788,154,2,21153113,21178113,contig,11962990]	-
2	33224462	33227290	DEL	2815	7	ILL,PAC,SOL,NEX	0,5,9,2,8,3,7,1,4,10	[81,90591,2,33224288,33225999,dgv617n67,Loss,DEL,1537,0.543493635078][81,90589,2,33223019,33228292,nsv511178,Loss,DEL,2828,0.536317087047][81,90590,2,33223778,33227295,nsv819533,Loss,DEL,2828,0.804094398635][81,90592,2,33224288,33227323,dgv618n67,Loss,DEL,2828,0.931795716639][81,90593,2,33224288,33227323,nsv820846,Deletion,DEL,2828,0.931795716639][81,90595,2,33224413,33227999,nsv511775,Loss,DEL,2…	[81,8773,2,33172039,33624576,LTBP1,2828,0.00624921277155,id=ENSG00000049323]	[81,58614,2,33174013,33245975,1,Intron,protein_coding,2828,0.0392985186626]	[81,154,2,21153113,21178113,contig,12046349]	-
2	33764554	33767870	DEL	2997	7	ILL,PAC,SOL	8,1,10	[2492,90630,2,33763193,33767856,nsv435723,Deletion,DEL,3302,0.708127814712][2492,90631,2,33764338,33767807,nsv820684,Deletion,DEL,3253,0.937734217354][2492,90632,2,33764473,33767693,esv28690,Gain+Loss,UNK,3139,0.946622436671]	[2492,9673,2,33661391,33789817,RASGRP3,3316,0.0258203167583,id=ENSG00000152689]	[2492,58713,2,33764278,33768578,1,Intron,protein_coding,3316,0.771162790698]	[2492,154,2,21153113,21178113,contig,12586441]	-
2	34255320	34255423	INS	300	7	ILL,PAC	6,8	.	.	[4578,58759,2,34169621,34511709,1,Intron,lincRNA,103,0.000301092116648]	[4578,154,2,21153113,21178113,contig,13077207]	-
2	34523656	34525720	DEL	1974	7	ILL,PAC,SOL,NEX	10,0,9,9,1,2,8,3,5,7,4	[63,90689,2,34523296,34526549,esv2543833,Deletion,DEL,2064,0.634491238856][63,90691,2,34523479,34525903,esv2327816,Deletion,DEL,2064,0.851485148515][63,90692,2,34523623,34525870,esv4366,Deletion,DEL,2064,0.918558077437][63,90693,2,34523640,34525718,esv2719897,Deletion,DEL,2062,0.992300288739][63,90694,2,34523654,34525718,esv1003491,Deletion,DEL,2062,0.999031007752][63,90695,2,34523654,34525724,es…	.	.	[63,154,2,21153113,21178113,contig,13345543]	-
2	34643648	34643938	DEL	301	7	ILL,PAC	7,2,8,4	[1948,90715,2,34643580,34644026,esv4250,Deletion,DEL,290,0.650224215247][1948,90716,2,34643604,34643970,esv2719898,Deletion,DEL,290,0.792349726776][1948,90717,2,34643645,34643951,esv2560204,Deletion,DEL,290,0.947712418301][1948,90718,2,34643651,34643937,esv9100,Loss,DEL,286,0.986206896552]	.	[1948,58771,2,34609637,34860315,1,Intron,lincRNA,290,0.00115686258866]	[1948,154,2,21153113,21178113,contig,13465535]	-
2	34695829	34736568	DEL	41016	7	NEX,ARR,PAC,SOL,ILL	10,0,2,9,1,8,5,3	[282,90719,2,34685280,34727311,essv2916,CNV,UNK,31482,0.749018581523][282,90734,2,34697821,34729435,nsv873818,Loss,DEL,31614,0.776013156926][282,90735,2,34699164,34729712,nsv514059,Loss,DEL,30548,0.749846584354][282,90720,2,34685280,34755032,dgv1164e1,Complex,UNK,40739,0.584054937493][282,90721,2,34685618,34742801,nsv2671,Loss,DEL,40739,0.712432016508][282,90723,2,34690167,34736746,nsv9491,Gain+L…	.	[282,58771,2,34609637,34860315,1,Intron,lincRNA,40739,0.162515258619]	[282,154,2,21153113,21178113,contig,13517716]	Yes
2	35034437	35034682	DEL	248	7	ILL,PAC	7,8,4	[2830,90777,2,35034402,35034781,esv3047,Deletion,DEL,245,0.646437994723][2830,90778,2,35034437,35034682,esv2664532,Deletion,DEL,245,1][2830,90779,2,35034438,35034682,nsv215147,Loss,DEL,244,0.995918367347]	.	[2830,58782,2,35034320,35034623,-1,NonCoding,misc_RNA,186,0.613861386139]	[2830,154,2,21153113,21178113,contig,13856324]	-
2	36570285	89032241	MIS	58738836	7	ILL,NEX,PAC	9,8,0	.	[2219,11284,2,37068327,37068530,AC007382.1,203,3.86947066937e-06,id=ENSG00000268688][2219,15221,2,39186764,39187483,AC019171.1,719,1.37051695137e-05,id=ENSG00000269210][2219,17098,2,40488147,40490117,AC007377.1,1970,3.75510207816e-05,id=ENSG00000268898][2219,17116,2,42275160,42285668,PKDCC,10508,0.000200297526078,id=ENSG00000162878][2219,17720,2,42989642,42991401,OXER1,1759,3.35290586573e-05,id=E…
2	36732484	36732735	DEL	286	7	ILL,PAC	8,3	[4089,90970,2,36732522,36732869,esv2719922,Deletion,DEL,213,0.613832853026]	[4089,9995,2,36583069,36778278,CRIM1,251,0.00128580137186,id=ENSG00000150938]	[4089,58816,2,36726491,36737125,1,Intron,protein_coding,251,0.0236035358285]	[4089,154,2,21153113,21178113,contig,15554371]	-
2	36955674	36955977	DEL	339	7	ILL,PAC	4,0,2,5,8	[1124,90985,2,36955610,36955997,esv2719924,Deletion,DEL,303,0.782945736434][1124,90986,2,36955670,36956015,esv9230,Loss,DEL,303,0.878260869565][1124,90987,2,36955674,36955990,esv1427533,Deletion,DEL,303,0.958860759494]	[1124,11033,2,36923833,37041935,VIT,303,0.00256557890637,id=ENSG00000205221]	[1124,58866,2,36943566,36956568,1,Intron,protein_coding,303,0.0233041070605]	[1124,154,2,21153113,21178113,contig,15777561]	-
2	39071490	39071817	DEL	355	7	ILL,PAC	4,8,0,5,2,7	[688,91117,2,39071365,39071943,esv4781,Deletion,DEL,327,0.565743944637][688,91118,2,39071468,39071832,esv2719952,Deletion,DEL,327,0.898351648352][688,91119,2,39071480,39071821,esv1005417,Deletion,DEL,327,0.958944281525][688,91120,2,39071490,39071832,esv1777011,Deletion,DEL,327,0.956140350877][688,91121,2,39071492,39071857,esv6905,Loss,DEL,325,0.890410958904]	[688,14798,2,39024871,39103075,DHX57,327,0.00418137179684,id=ENSG00000163214]	[688,59432,2,39070353,39074160,-1,Intron,protein_coding,327,0.0858944050433]	[688,154,2,21153113,21178113,contig,17893377]	-
2	40446947	40447074	DEL	126	7	ILL,PAC	8,4,7,2	[1949,91182,2,40446922,40447079,esv2719958,Deletion,DEL,127,0.808917197452][1949,91183,2,40446946,40447072,esv995388,Deletion,DEL,125,0.984251968504][1949,91184,2,40446947,40447074,esv1125657,Deletion,DEL,127,1]	[1949,17076,2,40324410,40838193,SLC8A1,127,0.000247186068827,id=ENSG00000183023]	[1949,59692,2,40332103,40478823,1,Intron,processed_transcript,127,0.000865594329335][1949,59711,2,40405634,40655612,-1,Intron,protein_coding,127,0.000508044707934]	[1949,154,2,21153113,21178113,contig,19268834]	-
2	41973156	41975866	DEL	2732	7	ILL,NEX,PAC	8,9,4,1,0,5,3,2,7	[158,91337,2,41972820,41976934,esv2624873,Deletion,DEL,2710,0.658726300438][158,91338,2,41972972,41976065,esv2397217,Deletion,DEL,2710,0.876172001293][158,91339,2,41973013,41975877,nsv511780,Loss,DEL,2710,0.946229050279][158,91340,2,41973069,41975877,dgv79e180,Deletion,DEL,2710,0.9650997151][158,91341,2,41973113,41975894,esv2719980,Deletion,DEL,2710,0.974469615246][158,91342,2,41973121,41975937,e…	.	.	[158,154,2,21153113,21178113,contig,20795043]	Yes
2	43658738	43659305	DEL	548	7	ILL,PAC	8,0,3	[2217,91433,2,43658687,43659338,esv2719993,Deletion,DEL,567,0.870967741935][2217,91434,2,43658769,43659294,esv2678286,Deletion,DEL,525,0.925925925926]	[2217,17934,2,43393800,43823185,THADA,567,0.00132049326362,id=ENSG00000115970]	[2217,59982,2,43657442,43712372,-1,Intron,protein_coding,567,0.0103222282906]	[2217,154,2,21153113,21178113,contig,22480625]	-
2	44783587	44783908	DEL	357	7	ILL,PAC	4,8,0,3	[1613,91520,2,44783588,44783908,nsv214988,Loss,DEL,320,0.996884735202][1613,91521,2,44783601,44783922,esv1306593,Deletion,DEL,307,0.956386292835]	[1613,4882,2,44589089,44999731,CAMKMT,321,0.000781702797084,id=ENSG00000143919]	[1613,60335,2,44617445,44931421,1,Intron,protein_coding,321,0.00102237113665]	[1613,154,2,21153113,21178113,contig,23605474]	-
2	46910150	46910449	DEL	340	7	ILL,PAC	7,4,8,2,0	[1125,91633,2,46910064,46910573,esv3545,Deletion,DEL,299,0.58742632613][1125,91634,2,46910127,46910462,esv2720018,Deletion,DEL,299,0.892537313433][1125,91635,2,46910158,46910461,esv6555,Loss,DEL,291,0.960396039604]	.	.	[1125,154,2,21153113,21178113,contig,25732037]	-
2	46928897	46929001	INS	285	7	ILL,PAC	6,8	.	[4580,9756,2,46926091,46990268,SOCS5,104,0.0016205182542,id=ENSG00000171150]	[4580,60562,2,46926251,46985657,1,Intron,protein_coding,104,0.001750664916]	[4580,154,2,21153113,21178113,contig,25750784]	-
2	49612898	49613206	DEL	346	7	ILL,PAC	7,2,0,4,8	[1126,91816,2,49612841,49613258,esv3283,Deletion,DEL,308,0.73860911271][1126,91817,2,49612845,49613227,esv2720043,Deletion,DEL,308,0.806282722513][1126,91818,2,49612849,49613209,esv8287,Loss,DEL,308,0.855555555556][1126,91819,2,49612898,49613221,esv1637090,Deletion,DEL,308,0.953560371517]	.	.	[1126,154,2,21153113,21178113,contig,28434785]	-
2	49733451	49733553	INS	425	7	ILL,PAC	6,8	.	.	.	[4581,154,2,21153113,21178113,contig,28555338]	-
2	52749691	52785271	DEL	35530	7	ILL,PAC,ARR,NEX,SOL	7,9,2,3,10,1,5,0,8	[159,92067,2,52748125,52786769,nsv508142,Loss,DEL,35580,0.9207121416][159,92068,2,52749412,52786448,nsv435718,Deletion,DEL,35580,0.960686899233][159,92069,2,52749417,52785316,esv23520,Loss,DEL,35580,0.991113958606][159,92070,2,52749567,52785671,nsv9769,Loss,DEL,35580,0.985486372701][159,92071,2,52749569,52785242,nsv819845,Loss,DEL,35551,0.996580046534][159,92072,2,52749642,52785728,dgv630n67,Loss…	.	.	[159,154,2,21153113,21178113,contig,31571578]	-
2	54565493	54567474	DEL	2014	7	ILL,PAC,SOL,NEX	7,2,3,9,10,1,4,5,0,8	[83,92197,2,54564876,54567562,esv2604967,Loss,DEL,1981,0.737527922561][83,92198,2,54564919,54568141,esv2535207,Deletion,DEL,1981,0.614835505897][83,92199,2,54565174,54567614,nsv511786,Loss,DEL,1981,0.811885245902][83,92200,2,54565320,54567653,esv2276399,Deletion,DEL,1981,0.849121303043][83,92202,2,54565445,54567521,esv5301,Deletion,DEL,1981,0.954238921002][83,92203,2,54565446,54567472,dgv631n67,L…	[83,21371,2,54557171,54610879,C2orf73,1981,0.0368846354361,id=ENSG00000177994]	[83,61338,2,54562162,54570856,1,Intron,protein_coding,1981,0.227858293076]	[83,155,2,87668206,87718206,clone,33100732]	Yes
2	54693497	54693743	DEL	292	7	ILL,PAC	7,2,4,5,0,8	[690,92220,2,54693442,54693803,esv3076,Deletion,DEL,246,0.681440443213][690,92221,2,54693472,54693756,esv2720081,Deletion,DEL,246,0.866197183099][690,92222,2,54693479,54693742,nsv214368,Loss,DEL,245,0.931558935361][690,92223,2,54693480,54693743,esv987979,Deletion,DEL,246,0.93536121673][690,92224,2,54693489,54693753,esv1689528,Deletion,DEL,246,0.931818181818]	[690,21379,2,54683422,54896812,SPTBN1,246,0.00115281878251,id=ENSG00000115306]	[690,61346,2,54683656,54753508,1,Intron,protein_coding,246,0.00352173166123]	[690,155,2,87668206,87718206,clone,32974463]	-
2	56083542	56083844	DEL	341	7	ILL,PAC	0,8,2,4,5,7	[691,92303,2,56083473,56083978,esv3738,Deletion,DEL,302,0.59801980198][691,92304,2,56083513,56083835,esv2720092,Deletion,DEL,293,0.909937888199][691,92305,2,56083543,56083855,esv5753,Loss,DEL,301,0.964743589744]	.	.	[691,155,2,87668206,87718206,clone,31584362]	-
2	57342729	57343056	DEL	371	7	ILL,PAC	0,4,8	[2218,92412,2,57342671,57343135,esv4618,Deletion,DEL,327,0.70474137931][2218,92413,2,57342703,57343043,esv2720101,Deletion,DEL,314,0.923529411765][2218,92414,2,57342741,57343053,esv5638,Loss,DEL,312,0.954128440367][2218,92415,2,57342743,57343070,esv1605815,Deletion,DEL,313,0.957186544343][2218,92416,2,57342744,57343070,nsv214005,Loss,DEL,312,0.954128440367]	.	.	[2218,155,2,87668206,87718206,clone,30325150]	-
2	59626956	59627136	INS	338	7	ILL,PAC	6,8	.	.	.	[4582,155,2,87668206,87718206,clone,28041070]	-
2	65807519	65807818	DEL	335	7	ILL,PAC	7,2,0,8,4,5	[692,92772,2,65807501,65807823,esv2720159,Deletion,DEL,299,0.928571428571][692,92773,2,65807510,65807819,esv1006906,Deletion,DEL,299,0.967637540453][692,92774,2,65807515,65807818,esv7841,Loss,DEL,299,0.986798679868][692,92775,2,65807519,65807829,esv1201545,Deletion,DEL,299,0.964516129032][692,92776,2,65807520,65807829,nsv215435,Loss,DEL,298,0.964401294498]	.	[692,62975,2,65728282,65918915,1,Intron,lincRNA,299,0.00156845876632]	[692,155,2,87668206,87718206,clone,21860388]	-
2	66505594	66507554	DEL	1952	7	ARR,ILL,PAC,SOL,NEX	8,7,2,3,9,0,10,1,4,5	[84,92816,2,66505551,66507638,dgv633n67,Loss,DEL,1960,0.939147101102][84,92817,2,66505551,66507638,dgv81e180,Loss,DEL,1960,0.939147101102][84,92818,2,66505565,66508444,nsv819893,Loss,DEL,1960,0.680791941646][84,92819,2,66505589,66507553,esv2677083,Deletion,DEL,1959,0.997454175153][84,92820,2,66505591,66507549,esv2720163,Deletion,DEL,1955,0.997448979592][84,92821,2,66505596,66507548,esv8942,Loss,D…	.	.	[84,155,2,87668206,87718206,clone,21160652]	-
2	67349905	67350000	INS	162	7	ILL,PAC	8,7	.	.	[4716,63088,2,67313688,67492128,1,Intron,lincRNA,95,0.000532391840395]	[4716,155,2,87668206,87718206,clone,20318206]	-
2	71706244	71706344	INS	269	7	ILL,PAC	6,8	.	[4583,8138,2,71680852,71913898,DYSF,100,0.000429099834367,id=ENSG00000135636]	[4583,64041,2,71694064,71708012,1,Intron,protein_coding,100,0.00716948666475]	[4583,155,2,87668206,87718206,clone,15961862]	-
2	74511276	74511606	DEL	330	7	ILL,PAC	7,8,3,4	[2150,93151,2,74511178,74511625,esv2720210,Deletion,DEL,330,0.738255033557][2150,93152,2,74511273,74511606,esv7786,Loss,DEL,330,0.990990990991]	[2150,11035,2,74438731,74590504,RP11-287D1.3,330,0.00217429977664,id=ENSG00000264324][2150,11176,2,74443369,74570541,SLC4A5,330,0.00259491082943,id=ENSG00000188687]	[2150,64707,2,74492392,74512899,-1,Intron,protein_coding,330,0.0160920661238][2150,64708,2,74492392,74512899,-1,Intron,protein_coding,330,0.0160920661238]	[2150,155,2,87668206,87718206,clone,13156600]	-
2	76257656	76257756	INS	319	7	ILL,PAC	8,6	.	.	.	[4584,155,2,87668206,87718206,clone,11410450]	-
2	76526515	76528894	DEL	2549	7	ILL,PAC	4,8,1,2,3,0	[694,93264,2,76526311,76529089,esv2196179,Deletion,DEL,2379,0.856371490281][694,93266,2,76526413,76529168,nsv511790,Loss,DEL,2379,0.863520871143][694,93267,2,76526481,76528945,esv4065,Deletion,DEL,2379,0.965503246753][694,93268,2,76526493,76528895,esv2720226,Deletion,DEL,2379,0.990424646128][694,93269,2,76526498,76528892,esv1009005,Deletion,DEL,2377,0.992898913952][694,93270,2,76526511,76528890,e…	.	.	[694,155,2,87668206,87718206,clone,11139312]	-
2	76557057	76557286	DEL	231	7	ILL,PAC	4,7,8,2	[1950,93277,2,76556921,76557278,esv2720227,Deletion,DEL,221,0.619047619048][1950,93278,2,76556978,76557350,esv3378,Deletion,DEL,229,0.615591397849][1950,93279,2,76557056,76557290,esv2659600,Deletion,DEL,229,0.978632478632][1950,93280,2,76557056,76557300,esv8258,Loss,DEL,229,0.938524590164][1950,93281,2,76557057,76557290,esv989387,Deletion,DEL,229,0.982832618026][1950,93282,2,76557057,76557291,esv…	.	.	[1950,155,2,87668206,87718206,clone,11110920]	-
2	76773538	76775447	DEL	2271	7	ILL,PAC,SOL	8,1,10	[2494,93289,2,76772898,76776225,esv2479042,Deletion,DEL,1909,0.573790201383][2494,93290,2,76773094,76776050,nsv511791,Loss,DEL,1909,0.645805142084][2494,93291,2,76773421,76775511,dgv637n67,Loss,DEL,1909,0.913397129187][2494,93292,2,76773421,76775511,nsv820543,Deletion,DEL,1909,0.913397129187][2494,93293,2,76773475,76775456,esv2720231,Deletion,DEL,1909,0.963654719838][2494,93294,2,76773512,7677551…	.	.	[2494,155,2,87668206,87718206,clone,10892759]	-
2	78117891	78118358	DEL	478	7	ILL,PAC	0,4,8,7,2,5	[695,93416,2,78117712,78118526,esv2348155,Deletion,DEL,467,0.57371007371][695,93417,2,78117864,78118363,esv2720240,Deletion,DEL,467,0.935871743487][695,93418,2,78117882,78118356,esv6161,Loss,DEL,465,0.981012658228][695,93419,2,78117890,78118357,esv2657060,Deletion,DEL,466,0.997858672377]	.	.	[695,155,2,87668206,87718206,clone,9549848]	-
2	78748501	78748631	DEL	144	7	ILL,PAC	2,8,4,7	[1951,93469,2,78748462,78748699,esv4750,Deletion,DEL,130,0.548523206751][1951,93470,2,78748531,78748605,esv2720244,Deletion,DEL,74,0.569230769231]	.	.	[1951,155,2,87668206,87718206,clone,8919575]	-
2	78965367	78965465	INS	346	7	ILL,PAC	8,6	[4585,93484,2,78965388,78965473,esv270629,Insertion,INS,77,0.785714285714]	.	.	[4585,155,2,87668206,87718206,clone,8702741]	-
2	79076572	79081207	DEL	4811	7	ARR,ILL,PAC,SOL,NEX	0,8,4,1,7,3,2,9,10,5	[85,93494,2,79075150,79081219,nsv435717,Deletion,DEL,4635,0.763717251607][85,93495,2,79076226,79081884,nsv511792,Loss,DEL,4635,0.819194061506][85,93496,2,79076448,79081932,dgv638n67,Loss,DEL,4635,0.845185995624][85,93497,2,79076510,79081235,esv2720253,Deletion,DEL,4635,0.980952380952][85,93498,2,79076570,79081206,esv2672138,Deletion,DEL,4634,0.999568593615][85,93499,2,79076627,79081290,esv24355,L…	.	.	[85,155,2,87668206,87718206,clone,8586999]	Yes
2	80768947	80769047	INS	312	7	ILL,NEX,PAC	8,9,6	.	[2899,8476,2,79412357,80875905,CTNNA2,100,6.83271064564e-05,id=ENSG00000066032]	[2899,65474,2,80646727,80772106,1,Intron,protein_coding,100,0.000797581732188]	[2899,155,2,87668206,87718206,clone,6899159]	-
2	82340461	82340766	DEL	342	7	ILL,PAC	4,7,2,8,0	[1128,93649,2,82340347,82340835,esv2879,Deletion,DEL,305,0.625][1128,93650,2,82340435,82340785,esv2720269,Deletion,DEL,305,0.871428571429][1128,93651,2,82340458,82340764,esv8420,Loss,DEL,303,0.990196078431][1128,93652,2,82340461,82340781,esv1287041,Deletion,DEL,305,0.953125]	.	.	[1128,155,2,87668206,87718206,clone,5327440]	-
2	82757145	82757444	DEL	312	7	ILL,PAC	4,8	[4312,93674,2,82757138,82757462,esv2720274,Deletion,DEL,299,0.922839506173][4312,93675,2,82757145,82757444,esv2670123,Deletion,DEL,299,1]	.	[4312,65530,2,82749153,82765700,-1,Intron,lincRNA,299,0.0180697407385]	[4312,155,2,87668206,87718206,clone,4910762]	-
2	84728706	84728806	INS	334	7	ILL,PAC	8,6	.	.	.	[4586,155,2,87668206,87718206,clone,2939400]	-
2	84758453	84758734	DEL	322	7	ILL,PAC	5,8,4,7,0,2	[697,93797,2,84758370,84758726,esv2720283,Deletion,DEL,273,0.766853932584][697,93798,2,84758370,84758872,esv4558,Deletion,DEL,281,0.559760956175][697,93799,2,84758404,84758767,esv5791,Loss,DEL,281,0.774104683196][697,93800,2,84758441,84758733,nsv213267,Loss,DEL,280,0.958904109589][697,93801,2,84758453,84758746,esv1671026,Deletion,DEL,281,0.959044368601]	[697,9255,2,84743579,85046713,DNAH6,281,0.00092698278649,id=ENSG00000115423]	[697,65585,2,84756291,84771356,1,Intron,protein_coding,281,0.0186525058082]	[697,155,2,87668206,87718206,clone,2909472]	-
2	87575868	91759766	MIS	78334148	7	ILL,NEX,PAC	9,0,0,0,0,0,0,3,3,3,9,9,9,9,9,9,9,9,8,9,9,9,9,9,9,9,9,9,9,9,9,9,9,9,9,9,9,9,9,9,9,9,9,9,9,9,9,9,9,9,9,9,9,9,9	.	[4,16448,2,88824169,88829102,TEX37,4933,0.00117904403979,id=ENSG00000172073][4,16821,2,90458201,90458671,CH17-132F21.1,470,0.000112335434564,id=ENSG00000270999][4,15891,2,88047606,88058312,PLGLB2,10706,0.00255885779242,id=ENSG00000125551][4,16020,2,88367299,88412906,SMYD1,45607,0.0109006003492,id=ENSG00000115593][4,16358,2,88422510,88427635,FABP1,5125,0.00122493425987,id=ENSG00000163586][4,16824,…	[4,66622,2,87586177,87586302,-1,NonCoding,pseudogene,125,2.98764453627e-05][4,66623,2,87586303,87586304,-1,Intron,pseudogene,1,2.39011562901e-07][4,66624,2,87586305,87586367,-1,NonCoding,pseudogene,62,1.48187168999e-05][4,66625,2,87596356,87596487,1,NonCoding,pseudogene,131,3.13105147401e-05][4,66626,2,87596488,87596491,1,Intron,pseudogene,3,7.17034688704e-07][4,66627,2,87596492,87596632,1,NonCod…	[4,157,2,90321525,90371525,clone,0][4,159,2,91545103,91595103,clone,0][4,155,2,87668206,87718206,clone,0][4,156,2,89630436,89830436,contig,0][4,158,2,90545103,91545103,heterochromatin,0]	-
2	88600831	88601143	DEL	357	7	ILL,PAC	0,2,4,8,5	[1129,94051,2,88600743,88601205,esv2909,Deletion,DEL,312,0.675324675325][1129,94052,2,88600792,88601195,esv2720321,Deletion,DEL,312,0.774193548387][1129,94053,2,88600816,88601142,esv2659671,Deletion,DEL,311,0.953987730061]	.	.	[1129,155,2,87668206,87718206,clone,882625]	-
2	89029246	89032283	DEL	3058	7	ILL,PAC	8,4,7,3,2,0	[698,94069,2,89028553,89032906,esv2509341,Deletion,DEL,3037,0.697679761084][698,94070,2,89029031,89032493,esv2104363,Deletion,DEL,3037,0.87723859041][698,94071,2,89029057,89032290,nsv511794,Loss,DEL,3037,0.939375193319][698,94072,2,89029057,89033018,dgv82e180,Deletion,DEL,3037,0.76672557435][698,94073,2,89029212,89032378,esv4683,Deletion,DEL,3037,0.959254579912][698,94074,2,89029232,89032282,esv2…	[698,16498,2,88991162,89050452,RPIA,3037,0.0512228031709,id=ENSG00000153574]	[698,66859,2,89028856,89034068,1,Intron,protein_coding,3037,0.582693783576]	[698,156,2,89630436,89830436,contig,598153]	Yes
2	96211276	96211376	INS	133	7	ILL,PAC	8,7	.	.	.	[4717,160,2,92326171,95326171,centromere,885105]	-
2	102402125	102402269	DEL	146	7	ILL,PAC	7,8,4	[2831,94756,2,102402137,102402281,esv1631190,Deletion,DEL,132,0.916666666667][2831,94757,2,102402138,102402269,nsv213987,Loss,DEL,131,0.909722222222][2831,94758,2,102402141,102402315,esv2720454,Deletion,DEL,128,0.735632183908]	[2831,909,2,102313312,102511149,MAP4K4,144,0.000727871934977,id=ENSG00000071054]	[2831,69557,2,102315001,102407181,1,Intron,protein_coding,144,0.00156216098937]	[2831,160,2,92326171,95326171,centromere,7075954]	-
2	103066625	103066726	INS	114	7	ILL,PAC	8,7	.	[4718,4364,2,103035149,103069025,IL18RAP,101,0.00298146180187,id=ENSG00000115607]	[4718,69767,2,103063668,103067307,1,Intron,protein_coding,101,0.0277548777137]	[4718,161,2,110109337,110251337,contig,7042611]	-
2	106695078	106695895	DEL	819	7	ILL,PAC	0,4,8,3,5,7,2	[442,94944,2,106694993,106695993,nsv511802,Loss,DEL,817,0.817][442,94945,2,106695029,106695626,nsv820626,Deletion,DEL,548,0.670746634027][442,94946,2,106695029,106696297,esv29685,Gain+Loss,UNK,817,0.644321766562][442,94947,2,106695031,106695912,esv2720481,Deletion,DEL,817,0.927355278093][442,94951,2,106695069,106696297,nsv829600,Loss,DEL,817,0.665309446254][442,94952,2,106695077,106695894,esv2661…	.	.	[442,161,2,110109337,110251337,contig,3413442]	-
2	106879566	106885916	DEL	6748	7	ILL,PAC,ARR,SOL	2,1,0,8,10,3	[700,94964,2,106878601,106885357,esv2421882,Deletion,DEL,5791,0.857164002368][700,94966,2,106878726,106886560,nsv10109,Loss,DEL,6350,0.81056931325][700,94967,2,106879262,106885778,dgv659n67,Loss,DEL,6212,0.953345610804][700,94968,2,106879291,106885808,nsv820207,Loss,DEL,6242,0.95780266994][700,94969,2,106879321,106886803,nsv511803,Loss,DEL,6350,0.848703555199][700,94970,2,106879433,106885929,esv2…	.	.	[700,161,2,110109337,110251337,contig,3223421]	Yes
2	107924571	107924671	INS	286	7	ILL,PAC	6,8	[4587,95013,2,107924572,107924695,esv270046,Insertion,INS,99,0.80487804878]	.	[4587,70271,2,107883165,107981935,-1,Intron,lincRNA,100,0.00101245317404]	[4587,161,2,110109337,110251337,contig,2184666]	-
2	107926396	107926723	DEL	338	7	ILL,PAC	2,7,8,4	[1953,95014,2,107926287,107926715,esv2720493,Deletion,DEL,319,0.745327102804][1953,95015,2,107926381,107926722,esv2674728,Deletion,DEL,326,0.956011730205][1953,95016,2,107926397,107926737,nsv213203,Loss,DEL,326,0.958823529412]	.	[1953,70271,2,107883165,107981935,-1,Intron,lincRNA,327,0.00331072187911]	[1953,161,2,110109337,110251337,contig,2182614]	-
2	112447387	112447488	INS	317	7	ILL,PAC	6,8	.	.	.	[4588,161,2,110109337,110251337,contig,2196050]	-
2	117834870	117834979	INS	124	7	ILL,PAC	8,7	.	.	.	[4719,161,2,110109337,110251337,contig,7583533]	-
2	117893063	117893390	DEL	358	7	ILL,PAC	8,2,8,4,5,7,0	[444,95625,2,117892954,117893394,esv2720600,Deletion,DEL,327,0.743181818182][444,95626,2,117892987,117893462,esv4069,Deletion,DEL,327,0.688421052632][444,95627,2,117893063,117893388,esv8583,Loss,DEL,325,0.993883792049]	.	.	[444,161,2,110109337,110251337,contig,7641726]	-
2	118906144	118906282	DEL	152	7	ILL,PAC	8,2,7,4	[1954,95696,2,118906134,118906275,esv2720613,Deletion,DEL,131,0.929078014184][1954,95697,2,118906144,118906296,esv1212653,Deletion,DEL,138,0.907894736842][1954,95698,2,118906145,118906296,nsv214305,Loss,DEL,137,0.907284768212]	.	[1954,72175,2,118889949,118934340,-1,Intron,lincRNA,138,0.00310873825775]	[1954,161,2,110109337,110251337,contig,8654807]	-
2	119653329	119659365	DEL	6051	7	ILL,NEX,PAC	3,7,0,8,2,4,5,9	[285,95736,2,119653296,119659475,esv4991,Deletion,DEL,6036,0.976857096618][285,95737,2,119653317,119659368,esv2665148,Deletion,DEL,6036,0.997521070897][285,95738,2,119653324,119659359,esv2720621,Deletion,DEL,6030,0.999005964215][285,95739,2,119653345,119659344,esv6507,Loss,DEL,5999,0.993870112657][285,95735,2,119651666,119659709,nsv436263,Deletion,DEL,6036,0.750466243939]	.	.	[285,161,2,110109337,110251337,contig,9401992]	Yes
2	123364878	123365377	DEL	489	7	ILL,PAC	7,3,5,0,8,8,2,4	[286,95928,2,123364836,123365427,esv3015,Deletion,DEL,499,0.844331641286][286,95929,2,123364851,123365362,esv2720672,Deletion,DEL,484,0.947162426614][286,95930,2,123364873,123365322,nsv820953,Deletion,DEL,444,0.889779559118][286,95932,2,123364878,123365376,esv2667497,Deletion,DEL,498,0.997995991984][286,95933,2,123364879,123365432,esv6987,Loss,DEL,498,0.900542495479]	.	.	[286,161,2,110109337,110251337,contig,13113541]	-
2	124170256	124170587	DEL	330	7	ILL,PAC	2,7,8,4	[1955,95999,2,124170170,124170589,esv2720683,Deletion,DEL,331,0.789976133652][1955,96000,2,124170254,124170596,esv9409,Loss,DEL,331,0.96783625731][1955,96001,2,124170256,124170586,esv2662521,Deletion,DEL,330,0.996978851964][1955,96002,2,124170300,124170592,esv2720685,Deletion,DEL,287,0.867069486405]	.	.	[1955,161,2,110109337,110251337,contig,13918919]	-
2	125793159	125800768	DEL	7591	7	NEX,ARR,PAC,SOL,ILL	10,7,3,9,0,1,8,2,5,4	[86,96077,2,125793154,125800767,esv2667641,Deletion,DEL,7608,0.999343228688]	.	.	[86,161,2,110109337,110251337,contig,15541822]	-
2	126443251	126451832	DEL	8822	7	ILL,PAC,ARR,NEX,SOL	4,10,7,3,0,1,8,9,2,5	[87,96122,2,126440606,126452421,nsv10140,Loss,DEL,8581,0.726280152349][87,96123,2,126442545,126453351,esv1006513,Deletion,DEL,8581,0.794095872663][87,96124,2,126442552,126452401,esv2505990,Deletion,DEL,8581,0.871255965073][87,96125,2,126442624,126452405,dgv65n16,Deletion,DEL,8581,0.877313158164][87,96126,2,126442726,126453252,esv2649456,Loss,DEL,8581,0.815219456584][87,96127,2,126442957,126451882…	.	.	[87,161,2,110109337,110251337,contig,16191914]	Yes
2	127674758	127677270	DEL	2516	7	ILL,PAC,SOL,NEX	5,4,10,7,3,0,8,1,9,2	[88,96197,2,127674553,127678098,nsv821706,Loss,DEL,2512,0.708603667137][88,96198,2,127674698,127677306,nsv511811,Loss,DEL,2512,0.963190184049][88,96199,2,127674713,127677427,esv4755,Deletion,DEL,2512,0.925571112749][88,96200,2,127674741,127677265,esv2720724,Deletion,DEL,2507,0.993264659271][88,96201,2,127674753,127677269,esv8573,Loss,DEL,2511,0.998012718601][88,96203,2,127674758,127677272,nsv8214…	.	.	[88,161,2,110109337,110251337,contig,17423421]	Yes
2	127950269	127950377	INS	394	7	ILL,PAC	7,8	.	[4720,9719,2,127941696,127977654,CYP27C1,108,0.0030035040881,id=ENSG00000186684]	[4720,72891,2,127944964,127950669,-1,Intron,protein_coding,108,0.018930762489]	[4720,161,2,110109337,110251337,contig,17698932]	-
2	128649641	128649741	INS	363	7	ILL,PAC	8,7	.	.	.	[4721,161,2,110109337,110251337,contig,18398304]	-
2	128871272	128871570	DEL	329	7	ILL,PAC	2,5,4,8,7,0	[703,96283,2,128871187,128871569,esv2720736,Deletion,DEL,297,0.777486910995][703,96284,2,128871211,128871657,esv3599,Deletion,DEL,298,0.668161434978][703,96285,2,128871260,128871569,esv2459834,Deletion,DEL,297,0.961165048544][703,96286,2,128871261,128871570,esv998959,Deletion,DEL,298,0.964401294498][703,96287,2,128871272,128871582,esv1434860,Deletion,DEL,298,0.961290322581][703,96288,2,128871274,…	[703,13530,2,128848774,128953251,UGGT1,298,0.00285230242063,id=ENSG00000136731]	[703,73293,2,128870833,128872697,1,Intron,protein_coding,298,0.159871244635]	[703,161,2,110109337,110251337,contig,18619935]	-
2	130954913	130957388	DEL	2678	7	ILL,PAC,SOL,NEX	2,10,4,9,3,8,1,0	[287,96507,2,130954666,130957334,esv27317,Loss,DEL,2421,0.907421289355][287,96508,2,130954682,130958291,nsv10165,Loss,DEL,2475,0.68578553616][287,96509,2,130954866,130957455,esv2720767,Deletion,DEL,2475,0.955967555041][287,96510,2,130954929,130957403,esv2661150,Deletion,DEL,2459,0.993535353535]	[287,15278,2,130949318,130956034,TUBA3E,1121,0.166914830256,id=ENSG00000152086]	[287,73581,2,130953945,130955930,-1,Intron,protein_coding,1017,0.410909090909][287,73582,2,130955931,130955933,-1,CDS,protein_coding,2,0.000808080808081][287,73583,2,130955934,130956034,-1,UTR,protein_coding,100,0.040404040404]	[287,162,2,149690582,149790582,contig,18733194]	-
2	132783558	132783658	INS	131	7	ILL,PAC	7,8	.	.	.	[4722,162,2,149690582,149790582,contig,16906924]	-
2	133873778	133874083	DEL	351	7	ILL,PAC	0,8,7,4,2	[1139,96860,2,133873693,133874167,esv3903,Deletion,DEL,305,0.643459915612][1139,96861,2,133873740,133874091,esv2720836,Deletion,DEL,305,0.868945868946][1139,96862,2,133873767,133874088,esv998316,Deletion,DEL,305,0.95015576324][1139,96863,2,133873771,133874091,esv8474,Loss,DEL,305,0.953125]	[1139,17635,2,133429374,134326034,NCKAP5,305,0.00034015122789,id=ENSG00000176771]	[1139,74309,2,133751813,133887549,-1,Intron,protein_coding,305,0.00224700889963]	[1139,162,2,149690582,149790582,contig,15816499]	-
2	134460264	134460572	DEL	336	7	ILL,PAC	5,2,0,7,4,8,8	[445,96891,2,134460196,134460732,esv4172,Deletion,DEL,308,0.574626865672][445,96892,2,134460226,134460580,esv5507,Loss,DEL,308,0.870056497175][445,96893,2,134460264,134460558,esv2720843,Deletion,DEL,294,0.954545454545][445,96894,2,134460267,134460573,esv2530745,Deletion,DEL,305,0.99025974026][445,96895,2,134460279,134460586,esv1137533,Deletion,DEL,293,0.951298701299]	.	.	[445,162,2,149690582,149790582,contig,15230010]	-
2	134966717	134970131	DEL	3432	7	ILL,PAC	5,2,0,7,4,3,8	[446,96934,2,134965456,134970465,esv998488,Deletion,DEL,3414,0.681573168297][446,96935,2,134966043,134970873,esv2587407,Deletion,DEL,3414,0.706832298137][446,96936,2,134966137,134971139,dgv66n16,Deletion,DEL,3414,0.682526989204][446,96937,2,134966513,134970353,esv2157606,Deletion,DEL,3414,0.8890625][446,96938,2,134966555,134970271,nsv511814,Loss,DEL,3414,0.918729817008][446,96939,2,134966686,1349…	[446,17688,2,134877554,135212192,MGAT5,3414,0.0102020691015,id=ENSG00000152127]	[446,74343,2,134877863,135011832,1,Intron,protein_coding,3414,0.0254835073786]	[446,162,2,149690582,149790582,contig,14720451]	Yes
2	138245304	138245633	DEL	338	7	ILL,PAC	2,4,7,8	[1956,97063,2,138245289,138245632,nsv215433,Loss,DEL,328,0.956268221574][1956,97064,2,138245302,138245649,esv5744,Loss,DEL,329,0.948126801153][1956,97065,2,138245304,138245648,esv1274201,Deletion,DEL,329,0.956395348837]	[1956,19627,2,137523115,138435287,THSD7B,329,0.000360677591507,id=ENSG00000144229]	[1956,74812,2,138237054,138320790,1,Intron,protein_coding,329,0.00392901499952]	[1956,162,2,149690582,149790582,contig,11444949]	-
2	139004244	139009345	MIS	4346	7	NEX,PAC	9,8,8	[2918,97104,2,139003204,139007341,nsv436671,Inversion,MIS,3097,0.607135855715][2918,97105,2,139003856,139009166,dgv27n50,Inversion,MIS,4922,0.926930320151][2918,97107,2,139004370,139009323,esv2526896,Inversion,MIS,4953,0.970986081161][2918,97108,2,139004949,139009203,esv1127520,Inversion,MIS,4254,0.833954126642]	.	.	[2918,162,2,149690582,149790582,contig,10681237]	-
2	142351003	142351324	DEL	346	7	ILL,PAC	5,2,7,4,0,3,8	[447,97300,2,142350958,142351471,esv3645,Deletion,DEL,321,0.625730994152][447,97301,2,142350989,142351329,esv2720905,Deletion,DEL,321,0.944117647059][447,97302,2,142350992,142351323,esv9456,Loss,DEL,320,0.966767371601][447,97303,2,142351000,142351324,esv995362,Deletion,DEL,321,0.990740740741][447,97304,2,142351003,142351328,esv1788294,Deletion,DEL,321,0.987692307692][447,97305,2,142351004,1423513…	[447,19809,2,140988992,142889270,LRP1B,321,0.00016892265237,id=ENSG00000168702]	[447,75131,2,142238103,142567847,-1,Intron,protein_coding,321,0.00097348245912]	[447,162,2,149690582,149790582,contig,7339258]	-
2	146346918	146347018	INS	161	7	ILL,PAC	7,8	.	.	.	[4723,162,2,149690582,149790582,contig,3343564]	-
2	150626985	150627288	DEL	355	7	ILL,PAC	7,4,2,8,0	[1140,97578,2,150626963,150627282,esv2720944,Deletion,DEL,297,0.931034482759][1140,97579,2,150626985,150627287,esv7848,Loss,DEL,302,0.996699669967]	.	[1140,75633,2,150625921,150660695,-1,Intron,lincRNA,303,0.00871340656813][1140,75629,2,150600274,150704422,1,Intron,antisense,303,0.00290932135039]	[1140,162,2,149690582,149790582,contig,836403]	-
2	150759309	150759617	DEL	352	7	ILL,PAC	7,8,4,2,0	[1141,97588,2,150759298,150759609,esv2720945,Deletion,DEL,300,0.96463022508][1141,97589,2,150759300,150759621,esv2663718,Deletion,DEL,308,0.959501557632][1141,97590,2,150759308,150759613,esv5840,Loss,DEL,304,0.987012987013]	.	.	[1141,162,2,149690582,149790582,contig,968727]	-
2	151903089	151903360	DEL	306	7	ILL,PAC	0,5,7,2,8,4	[705,97658,2,151903054,151903507,esv3148,Deletion,DEL,271,0.598233995585][705,97659,2,151903084,151903351,esv2720956,Deletion,DEL,262,0.966789667897][705,97660,2,151903084,151903359,esv2574385,Deletion,DEL,270,0.981818181818][705,97661,2,151903084,151903359,nsv213556,Loss,DEL,270,0.981818181818][705,97662,2,151903086,151903360,esv5599,Loss,DEL,271,0.989051094891][705,97663,2,151903086,151903361,e…	[705,21124,2,151857734,151905288,AC023469.1,271,0.00569878453968,id=ENSG00000222031]	[705,75704,2,151900388,151904192,-1,Intron,protein_coding,271,0.0712407991588]	[705,162,2,149690582,149790582,contig,2112507]	-
2	152041205	152041485	DEL	321	7	ILL,PAC	8,0,5,2,7,4	[706,97668,2,152041144,152041476,esv2720958,Deletion,DEL,271,0.816265060241][706,97669,2,152041170,152041667,esv4434,Deletion,DEL,280,0.56338028169][706,97670,2,152041205,152041492,esv1009165,Deletion,DEL,280,0.975609756098]	.	[706,75712,2,151991284,152042633,-1,Intron,lincRNA,280,0.00545288126351]	[706,162,2,149690582,149790582,contig,2250623]	-
2	152617301	152617604	DEL	331	7	ILL,PAC	0,5,2,7,4,8	[707,97692,2,152617247,152617748,esv4737,Deletion,DEL,303,0.604790419162][707,97693,2,152617284,152617600,esv2720960,Deletion,DEL,299,0.946202531646][707,97694,2,152617289,152617603,esv2473260,Deletion,DEL,302,0.96178343949][707,97695,2,152617301,152617616,esv1582698,Deletion,DEL,303,0.961904761905]	.	.	[707,162,2,149690582,149790582,contig,2826719]	-
2	154064575	154064678	DEL	107	7	ILL,PAC	4,7,8	[2832,97783,2,154064580,154064683,esv1533809,Deletion,DEL,98,0.95145631068][2832,97784,2,154064592,154064664,esv2720974,Deletion,DEL,72,0.699029126214]	.	[2832,76396,2,154064600,154064677,-1,NonCoding,pseudogene,77,0.747572815534]	[2832,162,2,149690582,149790582,contig,4273993]	-
2	154895772	154899190	DEL	3970	7	ILL,PAC,SOL	10,8,1	[2497,97832,2,154895078,154900765,esv1008587,Deletion,DEL,3418,0.601019869879][2497,97833,2,154895435,154899425,nsv821760,Loss,DEL,3418,0.85664160401][2497,97834,2,154895435,154899764,nsv820980,Deletion,DEL,3418,0.789558789559][2497,97835,2,154895615,154899313,esv28933,Gain+Loss,UNK,3418,0.924283396431][2497,97836,2,154895634,154899588,nsv511818,Loss,DEL,3418,0.864441072332][2497,97837,2,15489564…	[2497,6029,2,154728426,155310361,GALNT13,3418,0.00587350820968,id=ENSG00000144278]	[2497,76420,2,154801153,154996849,1,Intron,protein_coding,3418,0.0174658654239]	[2497,162,2,149690582,149790582,contig,5105190]	-
2	158719100	158719397	DEL	349	7	ILL,PAC	4,8,2,7,0	[1142,97998,2,158718992,158719388,esv2721015,Deletion,DEL,288,0.727272727273][1142,97999,2,158719027,158719469,esv3058,Deletion,DEL,297,0.671945701357][1142,98000,2,158719091,158719401,esv997183,Deletion,DEL,297,0.958064516129][1142,98001,2,158719100,158719411,esv1694256,Deletion,DEL,297,0.95498392283][1142,98002,2,158719101,158719408,esv6111,Loss,DEL,296,0.964169381107]	[1142,8612,2,158592958,158732374,ACVR1,297,0.0021303150284,id=ENSG00000115170]	[1142,76636,2,158675072,158731375,-1,Intron,protein_coding,297,0.00527502974975]	[1142,162,2,149690582,149790582,contig,8928518]	-
2	159622272	159623080	DEL	828	7	ILL,PAC	8,4,5,0,2,7	[708,98033,2,159622181,159623049,nsv820498,Deletion,DEL,777,0.895161290323][708,98034,2,159622268,159623079,esv2657068,Deletion,DEL,807,0.995067817509][708,98035,2,159622271,159623068,esv2721021,Deletion,DEL,796,0.985148514851]	.	.	[708,162,2,149690582,149790582,contig,9831690]	-
2	159958901	159961400	DEL	2573	7	ILL,SOL,NEX	10,9,1	[2498,98056,2,159958790,159962062,dgv28n50,Loss,DEL,2499,0.763753056235][2498,98057,2,159958892,159961734,esv2721030,Deletion,DEL,2499,0.879310344828][2498,98058,2,159959177,159961446,esv1033253,Deletion,DEL,2223,0.889555822329][2498,98059,2,159959220,159962368,esv1007408,Deletion,DEL,2180,0.69250317662][2498,98061,2,159959587,159961451,nsv433277,Loss,DEL,1813,0.725490196078]	[2498,9672,2,159825146,160089170,TANC1,2499,0.00946504863194,id=ENSG00000115183]	[2498,76795,2,159954347,159992704,1,Intron,protein_coding,2499,0.0651510806372]	[2498,162,2,149690582,149790582,contig,10168319]	-
2	160149129	160151649	DEL	2531	7	ILL,NEX,PAC	3,9,4,8,5,0,2,7	[288,98097,2,160148467,160153363,nsv435719,Deletion,DEL,2520,0.514705882353][288,98098,2,160148632,160152442,esv2479286,Deletion,DEL,2520,0.661417322835][288,98099,2,160148837,160151753,nsv511820,Loss,DEL,2520,0.864197530864][288,98100,2,160148925,160151860,esv2128009,Deletion,DEL,2520,0.85860306644][288,98101,2,160149038,160151640,esv2721033,Deletion,DEL,2511,0.965026902383][288,98102,2,16014911…	.	.	[288,162,2,149690582,149790582,contig,10358547]	-
2	160855863	160856175	DEL	345	7	ILL,PAC	8,5,0,2,7,4	[709,98138,2,160855744,160856229,esv2721035,Deletion,DEL,312,0.643298969072][709,98139,2,160855780,160856365,esv5014,Deletion,DEL,312,0.533333333333][709,98140,2,160855852,160856174,nsv213665,Loss,DEL,311,0.965838509317][709,98141,2,160855854,160856176,esv1000137,Deletion,DEL,312,0.968944099379][709,98142,2,160855862,160856184,esv2596999,Deletion,DEL,312,0.968944099379][709,98143,2,160855863,1608…	[709,11640,2,160788519,160919121,PLA2R1,312,0.00238893738228,id=ENSG00000153246]	[709,77197,2,160843870,160862162,-1,Intron,protein_coding,312,0.0170566367811]	[709,162,2,149690582,149790582,contig,11065281]	-
2	161795610	161795925	DEL	356	7	ILL,PAC	8,4,8,5,0,2,7	[448,98180,2,161795567,161796081,esv4000,Deletion,DEL,315,0.612840466926][448,98181,2,161795601,161795934,dgv19e197,Deletion,DEL,315,0.945945945946][448,98182,2,161795604,161795927,esv995545,Deletion,DEL,315,0.975232198142][448,98183,2,161795609,161795918,esv2721046,Deletion,DEL,308,0.977777777778][448,98184,2,161795610,161795934,esv1398119,Deletion,DEL,315,0.972222222222][448,98185,2,161795611,1…	.	.	[448,162,2,149690582,149790582,contig,12005028]	-
2	162332271	162334042	DEL	1960	7	ILL,PAC,SOL,NEX	8,3,4,5,9,1,0,2,10,7	[89,98219,2,162331473,162334540,esv2482257,Deletion,DEL,1771,0.577437235083][89,98220,2,162331637,162333989,nsv820648,Deletion,DEL,1718,0.730442176871][89,98221,2,162332106,162334049,esv2721049,Deletion,DEL,1771,0.911477097272][89,98222,2,162332184,162334187,nsv511821,Loss,DEL,1771,0.884173739391][89,98223,2,162332271,162334045,esv1473321,Deletion,DEL,1771,0.998308906426][89,98224,2,162332276,162…	[89,13127,2,162280843,162841792,SLC4A10,1771,0.00315714975871,id=ENSG00000144290]	.	[89,162,2,149690582,149790582,contig,12541689]	Yes
2	163666421	163666724	DEL	335	7	ILL,PAC	7,4,8,5,2,0	[710,98262,2,163666323,163666726,esv2721053,Deletion,DEL,303,0.751861042184][710,98263,2,163666345,163666901,esv3985,Deletion,DEL,303,0.544964028777][710,98264,2,163666422,163666736,nsv214757,Loss,DEL,302,0.96178343949][710,98265,2,163666424,163666721,esv9501,Loss,DEL,297,0.980198019802]	[710,14376,2,163227917,163695240,KCNH7,303,0.000648373822816,id=ENSG00000184611]	[710,77638,2,163393591,163693046,-1,Intron,protein_coding,303,0.00101183817268]	[710,162,2,149690582,149790582,contig,13875839]	-
2	166267523	166267832	DEL	319	7	ILL,PAC	4,7,8,2	[1957,98367,2,166267399,166267922,esv5379,Deletion,DEL,309,0.590822179732][1957,98368,2,166267509,166267849,esv2721069,Deletion,DEL,309,0.908823529412][1957,98369,2,166267523,166267807,esv7220,Loss,DEL,284,0.919093851133][1957,98370,2,166267523,166267846,esv1471746,Deletion,DEL,309,0.956656346749][1957,98371,2,166267524,166267846,nsv214154,Loss,DEL,308,0.95652173913]	.	.	[1957,162,2,149690582,149790582,contig,16476941]	-
2	167545988	167547071	DEL	1163	7	ILL,NEX,PAC	3,0,8,1,9	[1143,98428,2,167545950,167547092,esv2677563,Deletion,DEL,1083,0.948336252189]	.	.	[1143,162,2,149690582,149790582,contig,17755406]	-
2	168895806	168896126	DEL	345	7	ILL,PAC	5,7,4,8,0	[1144,98473,2,168895776,168896162,esv2721097,Deletion,DEL,320,0.829015544041][1144,98474,2,168895779,168896349,esv5404,Deletion,DEL,320,0.561403508772]	[1144,16834,2,168810530,169104651,STK39,320,0.00108798759694,id=ENSG00000198648]	[1144,78247,2,168873606,168920009,-1,Intron,protein_coding,320,0.00689610585522]	[1144,162,2,149690582,149790582,contig,19105224]	-
2	169395480	169395775	DEL	313	7	ILL,PAC	8,7,2,4	[1958,98503,2,169395328,169395871,esv3263,Deletion,DEL,295,0.543278084715][1958,98504,2,169395458,169395777,esv2721103,Deletion,DEL,295,0.924764890282][1958,98505,2,169395466,169395777,esv999398,Deletion,DEL,295,0.948553054662][1958,98506,2,169395475,169395777,esv6815,Loss,DEL,295,0.976821192053][1958,98507,2,169395475,169395786,esv2428031,Deletion,DEL,295,0.948553054662][1958,98508,2,169395477,1…	[1958,16987,2,169312372,169631644,CERS6,295,0.000923977047784,id=ENSG00000172292]	[1958,78281,2,169313129,169404105,1,Intron,protein_coding,295,0.00324261343651]	[1958,162,2,149690582,149790582,contig,19604898]	-
2	170036233	170036333	INS	406	7	ILL,PAC	6,8	.	[4589,17582,2,169983619,170219195,LRP2,100,0.000424491459232,id=ENSG00000081479]	[4589,78510,2,170034537,170037957,-1,Intron,protein_coding,100,0.0292397660819]	[4589,162,2,149690582,149790582,contig,20245651]	-
2	170641518	170643952	DEL	2528	7	ILL,NEX,PAC	7,8,0,3,4,1,9,2	[291,98588,2,170640620,170644422,esv2618857,Deletion,DEL,2434,0.640189374014][291,98589,2,170640936,170644301,nsv511823,Loss,DEL,2434,0.723328380386][291,98590,2,170641053,170645465,esv998357,Deletion,DEL,2434,0.55167724388][291,98591,2,170641335,170644151,esv2257658,Deletion,DEL,2434,0.864346590909][291,98592,2,170641426,170643965,esv2721122,Deletion,DEL,2434,0.95864513588][291,98593,2,170641507…	.	.	[291,162,2,149690582,149790582,contig,20850936]	-
2	170992025	170992322	DEL	337	7	ILL,PAC	2,4,0,8	[1620,98601,2,170991956,170992319,esv2721123,Deletion,DEL,294,0.809917355372][1620,98602,2,170992011,170992359,esv8478,Loss,DEL,297,0.853448275862]	.	.	[1620,162,2,149690582,149790582,contig,21201443]	-
2	173004248	173007480	DEL	3405	7	ARR,PAC,SOL,ILL	10,8,3,0,4,1	[711,98673,2,173004117,173007448,esv2721137,Deletion,DEL,3200,0.96067247073][711,98674,2,173004125,173009154,esv989435,Deletion,DEL,3232,0.642672499503][711,98675,2,173004215,173007569,nsv511824,Loss,DEL,3232,0.963625521765][711,98676,2,173004238,173007480,esv2665075,Deletion,DEL,3232,0.996915484269][711,98678,2,173004360,173007310,nsv821494,Deletion,DEL,2950,0.912747524752]	.	.	[711,162,2,149690582,149790582,contig,23213666]	-
2	173522120	173522220	INS	228	7	ILL,PAC	6,8	[4590,98704,2,173522138,173522223,esv269826,Insertion,INS,82,0.82]	.	.	[4590,162,2,149690582,149790582,contig,23731538]	-
2	174151730	174152045	DEL	351	7	ILL,PAC	8,4,0	[2223,98725,2,174151751,174152199,esv2721147,Deletion,DEL,294,0.65625][2223,98726,2,174151785,174152103,esv2671733,Deletion,DEL,260,0.817610062893]	.	.	[2223,162,2,149690582,149790582,contig,24361148]	-
2	175090640	175090946	DEL	316	7	ILL,PAC	2,7,4,8	[1959,98773,2,175090529,175091066,esv3866,Deletion,DEL,306,0.569832402235][1959,98775,2,175090629,175090938,esv2721155,Deletion,DEL,298,0.964401294498][1959,98776,2,175090642,175090943,esv5452,Loss,DEL,301,0.983660130719]	[1959,9985,2,174937175,175113426,OLA1,306,0.00173616036221,id=ENSG00000138430]	[1959,79669,2,175087889,175094035,-1,Intron,protein_coding,306,0.0497884803124]	[1959,162,2,149690582,149790582,contig,25300058]	-
2	175459322	175459573	DEL	253	7	ILL,PAC	7,2,8,4	[1960,98791,2,175459266,175459577,esv2721157,Deletion,DEL,251,0.807073954984][1960,98792,2,175459318,175459572,esv2669521,Deletion,DEL,250,0.984251968504][1960,98793,2,175459323,175459576,nsv215436,Loss,DEL,250,0.98814229249]	[1960,1595,2,175424300,175547644,WIPF1,251,0.00203495913867,id=ENSG00000115935]	[1960,79788,2,175450340,175499245,-1,Intron,protein_coding,251,0.00513239955015][1960,79769,2,175412206,175594448,1,Intron,lincRNA,251,0.00137728953809]	[1960,162,2,149690582,149790582,contig,25668740]	-
2	176709477	176709722	DEL	254	7	ILL,PAC	4,8,2	[2572,98861,2,176709475,176709730,esv2656756,Deletion,DEL,245,0.960784313725][2572,98862,2,176709477,176709718,esv2721170,Deletion,DEL,241,0.983673469388]	.	.	[2572,162,2,149690582,149790582,contig,26918895]	-
2	177316504	177316604	INS	314	7	ILL,PAC	6,8	.	.	.	[4591,162,2,149690582,149790582,contig,27525922]	-
2	178676206	178676408	INS	236	7	ILL,PAC	6,8	[4592,98965,2,178676217,178676496,esv274308,Insertion,INS,191,0.68458781362][4592,98966,2,178676226,178676489,esv269818,Insertion,INS,182,0.692015209125]	[4592,7292,2,178487980,178973066,PDE11A,202,0.00041642100576,id=ENSG00000128655]	[4592,80236,2,178634102,178681555,-1,Intron,protein_coding,202,0.00425684361368]	[4592,162,2,149690582,149790582,contig,28885624]	-
2	181372020	181372122	INS	241	7	ILL,PAC	8,6	.	.	.	[4593,162,2,149690582,149790582,contig,31581438]	-
2	182355983	182356287	DEL	342	7	ILL,PAC	0,8,2,7,5,4	[712,99144,2,182355932,182356344,esv3344,Deletion,DEL,304,0.73786407767][712,99145,2,182355954,182356277,esv2721204,Deletion,DEL,294,0.910216718266][712,99146,2,182355972,182356286,esv2517753,Deletion,DEL,303,0.964968152866][712,99147,2,182355979,182356293,esv6797,Loss,DEL,304,0.968152866242][712,99148,2,182355980,182356294,esv1005604,Deletion,DEL,304,0.968152866242][712,99149,2,182355983,1823562…	[712,4720,2,182321929,182400914,ITGA4,304,0.00384883205672,id=ENSG00000115232]	[712,81300,2,182350720,182358051,1,Intron,protein_coding,304,0.0414677397354]	[712,162,2,149690582,149790582,contig,32565401]	-
2	182565264	182565569	DEL	348	7	ILL,PAC	8,2,7,0,4	[1145,99157,2,182565237,182565558,esv2721205,Deletion,DEL,294,0.915887850467][1145,99158,2,182565240,182565567,esv994270,Deletion,DEL,303,0.926605504587][1145,99159,2,182565246,182565573,esv2520502,Deletion,DEL,305,0.932721712538][1145,99160,2,182565255,182565583,esv1197213,Deletion,DEL,305,0.92987804878][1145,99161,2,182565260,182565572,esv7842,Loss,DEL,305,0.977564102564]	.	.	[1145,162,2,149690582,149790582,contig,32774682]	-
2	184249981	184250310	DEL	362	7	ILL,PAC	0,2,8,7,3,5,4	[449,99251,2,184249950,184250429,esv2973,Deletion,DEL,329,0.686847599165][449,99252,2,184249967,184250309,esv989813,Deletion,DEL,328,0.959064327485][449,99253,2,184249981,184250308,esv2721219,Deletion,DEL,327,0.993920972644][449,99254,2,184249981,184250324,esv1215947,Deletion,DEL,329,0.959183673469][449,99255,2,184249982,184250315,esv6129,Loss,DEL,328,0.984984984985][449,99256,2,184249982,1842503…	.	.	[449,162,2,149690582,149790582,contig,34459399]	-
2	184546948	184547082	DEL	132	7	ILL,PAC	4,8,7	[2834,99274,2,184546885,184547131,esv4703,Deletion,DEL,134,0.544715447154][2834,99276,2,184546937,184547078,esv2721226,Deletion,DEL,130,0.921985815603][2834,99277,2,184546948,184547086,esv2660742,Deletion,DEL,134,0.971014492754]	.	.	[2834,162,2,149690582,149790582,contig,34756366]	-
2	187437114	187437309	DEL	192	7	ILL,PAC	2,4,8,7	[1961,99449,2,187437064,187437297,esv2721240,Deletion,DEL,183,0.785407725322]	.	.	[1961,162,2,149690582,149790582,contig,37646532]	-
2	188215730	188216026	DEL	334	7	ILL,PAC	4,2,7,0,8,5	[713,99476,2,188215671,188216167,esv3033,Deletion,DEL,296,0.596774193548][713,99477,2,188215723,188216030,esv2721246,Deletion,DEL,296,0.964169381107][713,99478,2,188215727,188216033,esv992040,Deletion,DEL,296,0.967320261438][713,99479,2,188215730,188216037,esv1045156,Deletion,DEL,296,0.964169381107][713,99480,2,188215731,188216033,esv6916,Loss,DEL,295,0.976821192053]	[713,3485,2,188207856,188313187,CALCRL,296,0.0028101888333,id=ENSG00000064989]	[713,81852,2,188211127,188216646,-1,Intron,protein_coding,296,0.0536329045117][713,81848,2,188056659,188364232,1,Intron,processed_transcript,296,0.000962373160193]	[713,162,2,149690582,149790582,contig,38425148]	-
2	189673356	189673456	INS	342	7	ILL,PAC	6,8	.	.	[4594,81957,2,189611209,189704011,-1,Intron,processed_transcript,100,0.00107756298356]	[4594,162,2,149690582,149790582,contig,39882774]	-
2	193355414	193355704	DEL	329	7	ILL,PAC	4,7,2,5,0,8	[714,99729,2,193355301,193355752,esv2721287,Deletion,DEL,290,0.643015521064][714,99730,2,193355368,193355815,esv4006,Deletion,DEL,290,0.648769574944][714,99731,2,193355414,193355718,esv1667718,Deletion,DEL,290,0.953947368421][714,99732,2,193355417,193355704,esv7860,Loss,DEL,287,0.989655172414]	.	.	[714,163,2,234003741,234053741,contig,40648037]	-
2	194398508	194398834	DEL	356	7	ILL,PAC	4,7,2,3,0,8	[715,99778,2,194398445,194398917,esv2848,Deletion,DEL,326,0.690677966102][715,99779,2,194398504,194398843,esv2486229,Deletion,DEL,326,0.961651917404][715,99780,2,194398511,194398833,esv2721292,Deletion,DEL,322,0.98773006135]	.	.	[715,163,2,234003741,234053741,contig,39604907]	-
2	194689502	194698766	DEL	9273	7	ILL,NEX,PAC	9,4,8,2,3,5,1,0	[292,99799,2,194688569,194699072,esv990954,Deletion,DEL,9264,0.882033704656][292,99800,2,194688843,194699723,nsv436296,Deletion,DEL,9264,0.851470588235][292,99801,2,194689282,194699387,nsv511832,Loss,DEL,9264,0.91677387432][292,99802,2,194689426,194698804,esv2721298,Deletion,DEL,9264,0.987843889955][292,99803,2,194689442,194698889,esv4365,Deletion,DEL,9264,0.980628771038][292,99804,2,194689500,19…	.	.	[292,163,2,234003741,234053741,contig,39304975]	-
2	195226983	195227083	INS	183	7	ILL,PAC	7,8	.	.	[4724,82789,2,195209044,195233564,1,Intron,lincRNA,100,0.00407830342577]	[4724,163,2,234003741,234053741,contig,38776658]	-
2	195297138	195298445	DEL	1347	7	ILL,NEX,PAC	8,9,2,3,1,0	[716,99876,2,195297135,195298444,esv2663680,Deletion,DEL,1306,0.997708174179][716,99877,2,195297144,195298409,esv2721314,Deletion,DEL,1265,0.967865340474]	.	.	[716,163,2,234003741,234053741,contig,38705296]	-
2	195578244	195578348	INS	388	7	ILL,PAC	8,6	.	.	.	[4595,163,2,234003741,234053741,contig,38425393]	-
2	196031320	196031615	DEL	334	7	ILL,PAC	0,5,4,2,8	[1146,99942,2,196031257,196031749,esv3343,Deletion,DEL,295,0.599593495935][1146,99943,2,196031296,196031617,esv2721321,Deletion,DEL,295,0.919003115265][1146,99944,2,196031319,196031619,esv8904,Loss,DEL,295,0.983333333333]	.	.	[1146,163,2,234003741,234053741,contig,37972126]	-
2	196051831	196052085	DEL	302	7	ILL,PAC	0,4,2,7,8	[1147,99948,2,196051795,196052270,esv3618,Deletion,DEL,254,0.534736842105][1147,99949,2,196051803,196052074,esv2721322,Deletion,DEL,243,0.89667896679][1147,99950,2,196051819,196052088,esv1011165,Deletion,DEL,254,0.944237918216]	.	.	[1147,163,2,234003741,234053741,contig,37951656]	-
2	196214816	196215224	DEL	426	7	ILL,PAC	8,0,4,7,2,5	[717,99970,2,196214814,196215226,esv2677810,Deletion,DEL,408,0.990291262136][717,99971,2,196214816,196215227,esv997849,Deletion,DEL,408,0.992700729927][717,99972,2,196214816,196215228,esv1077789,Deletion,DEL,408,0.990291262136][717,99973,2,196214817,196215224,esv6350,Loss,DEL,407,0.997549019608][717,99969,2,196214739,196215218,esv2721325,Deletion,DEL,402,0.839248434238]	.	.	[717,163,2,234003741,234053741,contig,37788517]	-
2	197614632	197614949	DEL	357	7	ILL,PAC	2,0,7,8,4	[1148,100020,2,197614615,197614953,esv2721336,Deletion,DEL,317,0.937869822485][1148,100021,2,197614616,197614948,esv2670120,Deletion,DEL,316,0.951807228916]	[1148,1094,2,197504278,197628214,CCDC150,317,0.00255777175316,id=ENSG00000144395]	.	[1148,163,2,234003741,234053741,contig,36388792]	-
2	201194892	201194992	INS	187	7	ILL,PAC	8,7	.	[4725,7510,2,201170604,201346986,SPATS2L,100,0.000566951276207,id=ENSG00000196141]	[4725,83571,2,201194204,201253945,1,Intron,protein_coding,100,0.00167389230177]	[4725,163,2,234003741,234053741,contig,32808749]	-
2	202146658	202149438	DEL	2793	7	ILL,PAC	0,4,8,7,2,5,3	[451,100152,2,202146265,202150248,esv2573574,Deletion,DEL,2780,0.697966357017][451,100154,2,202146618,202149432,esv2721364,Deletion,DEL,2774,0.98578535892][451,100155,2,202146652,202149443,esv1009106,Deletion,DEL,2780,0.996058760301][451,100156,2,202146658,202149450,esv1122953,Deletion,DEL,2780,0.995702005731]	[451,5345,2,202098166,202152434,CASP8,2780,0.0512272425739,id=ENSG00000064012]	[451,84056,2,202141692,202149538,1,Intron,protein_coding,2780,0.354320672954]	[451,163,2,234003741,234053741,contig,31854303]	Yes
2	202631410	202631510	INS	293	7	ILL,PAC	6,8	.	[4596,8821,2,202565277,202645912,ALS2,100,0.00124015625969,id=ENSG00000003393]	[4596,84328,2,202626542,202631951,-1,Intron,protein_coding,100,0.0184877056757]	[4596,163,2,234003741,234053741,contig,31372231]	-
2	206128036	206129858	DEL	1877	7	ILL,PAC	3,1,4,0,8,7,2	[452,100341,2,206128007,206129947,nsv820342,Deletion,DEL,1822,0.939175257732][452,100342,2,206128026,206129844,esv2721381,Deletion,DEL,1808,0.992316136114][452,100343,2,206128036,206129857,esv2677436,Deletion,DEL,1821,0.99945115258]	[452,8342,2,205410516,206484886,PARD3B,1822,0.00169587758407,id=ENSG00000116117]	[452,84896,2,206110547,206165253,1,Intron,protein_coding,1822,0.0333053047198]	[452,163,2,234003741,234053741,contig,27873883]	-
2	206731199	206731506	DEL	348	7	ILL,PAC	5,4,0,8,7,2	[718,100370,2,206731116,206731612,esv5374,Deletion,DEL,307,0.618951612903][718,100371,2,206731183,206731522,dgv76n6,Loss,DEL,307,0.905604719764][718,100372,2,206731191,206731513,esv993675,Deletion,DEL,307,0.953416149068][718,100373,2,206731199,206731499,esv2721387,Deletion,DEL,300,0.977198697068][718,100374,2,206731199,206731522,esv1735474,Deletion,DEL,307,0.950464396285][718,100375,2,206731202,2…	.	.	[718,163,2,234003741,234053741,contig,27272235]	-
2	208474495	208476781	DEL	2302	7	ILL,NEX,PAC	0,3,2,8,9	[1149,100463,2,208472418,208476811,dgv77n6,Loss,DEL,2286,0.520373321193][1149,100465,2,208474119,208477720,esv2523513,Deletion,DEL,2286,0.634823660094][1149,100466,2,208474295,208476888,esv2173449,Deletion,DEL,2286,0.881604319321][1149,100467,2,208474447,208477100,nsv511834,Loss,DEL,2286,0.861666038447][1149,100468,2,208474482,208476784,esv2669520,Deletion,DEL,2286,0.993049522155][1149,100469,2,2…	[1149,12373,2,208445355,208490652,METTL21A,2286,0.050466918339,id=ENSG00000144401]	[1149,85324,2,208473839,208477769,-1,UTR,protein_coding,2286,0.581679389313]	[1149,163,2,234003741,234053741,contig,25526960]	-
2	208567227	208567530	DEL	328	7	ILL,PAC	4,0,8,7,5,2	[719,100480,2,208567159,208567592,esv3773,Deletion,DEL,303,0.699769053118][719,100481,2,208567198,208567514,esv2721402,Deletion,DEL,287,0.908227848101][719,100482,2,208567219,208567525,esv6337,Loss,DEL,298,0.97385620915]	.	.	[719,163,2,234003741,234053741,contig,25436211]	-
2	209061168	209061478	DEL	347	7	ILL,PAC	2,4,0,8,7,5	[720,100524,2,209061031,209061647,esv4098,Deletion,DEL,310,0.503246753247][720,100525,2,209061159,209061478,esv997062,Deletion,DEL,310,0.971786833856][720,100526,2,209061167,209061476,esv2721409,Deletion,DEL,308,0.993548387097][720,100527,2,209061168,209061488,esv1739301,Deletion,DEL,310,0.96875][720,100528,2,209061168,209061494,esv6944,Loss,DEL,310,0.950920245399]	.	.	[720,163,2,234003741,234053741,contig,24942263]	-
2	209451731	209452045	DEL	358	7	ILL,PAC	7,2,4,0,8,5	[721,100548,2,209451660,209452115,esv5250,Deletion,DEL,314,0.69010989011][721,100549,2,209451695,209452045,esv2721410,Deletion,DEL,314,0.897142857143][721,100550,2,209451703,209452049,esv6403,Loss,DEL,314,0.907514450867][721,100551,2,209451718,209452044,nsv213744,Loss,DEL,313,0.960122699387][721,100552,2,209451731,209452058,esv1448206,Deletion,DEL,314,0.960244648318]	[721,13427,2,209224438,209719227,PTH2R,314,0.000634613946551,id=ENSG00000144407]	.	[721,163,2,234003741,234053741,contig,24551696]	-
2	212551260	212551543	DEL	328	7	ILL,PAC	8,4,7,0,2	[1150,100682,2,212551188,212551551,esv2721423,Deletion,DEL,283,0.779614325069][1150,100683,2,212551230,212551601,esv4037,Deletion,DEL,283,0.762803234501][1150,100684,2,212551246,212551542,esv2567329,Deletion,DEL,282,0.952702702703][1150,100685,2,212551246,212551542,nsv213952,Loss,DEL,282,0.952702702703][1150,100686,2,212551260,212551557,esv1034805,Deletion,DEL,283,0.952861952862][1150,100687,2,21…	[1150,16099,2,212240446,213403565,ERBB4,283,0.000243311303487,id=ENSG00000178568]	[1150,86004,2,212543910,212566691,-1,Intron,protein_coding,283,0.0124226328958]	[1150,163,2,234003741,234053741,contig,21452198]	-
2	213370140	213371169	DEL	1072	7	ILL,PAC,SOL	0,5,8,3,2,1,8,10,4,7	[90,100767,2,213370140,213371168,esv2656561,Deletion,DEL,1028,0.999028182702][90,100768,2,213370245,213370913,esv29110,Loss,DEL,668,0.649173955296]	[90,16099,2,212240446,213403565,ERBB4,1029,0.000884690216564,id=ENSG00000178568]	[90,86028,2,212989629,213403172,-1,Intron,protein_coding,1029,0.00248825394215]	[90,163,2,234003741,234053741,contig,20632572]	-
2	214507330	214507569	DEL	241	7	ILL,PAC	4,8	[4315,100837,2,214507240,214507572,esv2721434,Deletion,DEL,239,0.719879518072][4315,100838,2,214507348,214507587,esv1286091,Deletion,DEL,221,0.924686192469]	[4315,16455,2,214149113,215275225,SPAG16,239,0.000212234662272,id=ENSG00000144451]	[4315,86097,2,214354815,214727208,1,Intron,protein_coding,239,0.000641795092819]	[4315,163,2,234003741,234053741,contig,19496172]	-
2	214775216	214775512	DEL	306	7	ILL,PAC	8,2,4,7	[1962,100859,2,214775178,214775507,esv2721436,Deletion,DEL,291,0.884498480243][1962,100860,2,214775215,214775532,esv6741,Loss,DEL,296,0.933753943218][1962,100861,2,214775217,214775523,nsv214436,Loss,DEL,295,0.964052287582]	[1962,16455,2,214149113,215275225,SPAG16,296,0.000262851297207,id=ENSG00000144451]	[1962,86103,2,214727353,214794683,1,Intron,protein_coding,296,0.00439625724046]	[1962,163,2,234003741,234053741,contig,19228229]	-
2	217089943	217092499	DEL	2655	7	ILL,NEX,PAC	7,9,2,0,1,8,8,9,4,3	[91,100983,2,217089335,217093413,esv2426130,Deletion,DEL,2556,0.626777832271][91,100984,2,217089777,217092481,esv2721456,Deletion,DEL,2538,0.938609467456][91,100985,2,217089813,217092675,esv2088618,Deletion,DEL,2556,0.893081761006][91,100986,2,217089883,217092554,nsv511836,Loss,DEL,2556,0.956944964433][91,100987,2,217089943,217092511,esv1695787,Deletion,DEL,2556,0.995327102804][91,100988,2,217089…	.	.	[91,163,2,234003741,234053741,contig,16911242]	Yes
2	217092809	217093112	DEL	351	7	ILL,PAC	2,0,8,4	[1624,100992,2,217092760,217093116,esv7317,Loss,DEL,303,0.851123595506][1624,100993,2,217092765,217093119,esv2721457,Deletion,DEL,303,0.85593220339][1624,100994,2,217092809,217093126,esv1588457,Deletion,DEL,303,0.955835962145]	.	.	[1624,163,2,234003741,234053741,contig,16910629]	Yes
2	218180726	218180830	INS	460	7	ILL,PAC	8,6	.	[4597,4055,2,218148742,218621316,DIRC3,104,0.000220071353904,id=ENSG00000231672]	[4597,86732,2,218167509,218200680,1,Intron,lincRNA,104,0.00313526875886]	[4597,163,2,234003741,234053741,contig,15822911]	-
2	219608167	219608314	DEL	145	7	ILL,PAC	7,4,8	.	[2835,10469,2,219575568,219620139,TTLL4,147,0.00329810863566,id=ENSG00000135912]	[2835,87317,2,219605308,219609831,1,Intron,protein_coding,147,0.0325005527305]	[2835,163,2,234003741,234053741,contig,14395427]	-
2	220052346	220056055	DEL	3680	7	ILL,PAC,SOL,NEX	9,3,1,8,0,10,0	[453,101142,2,220053677,220055941,esv996715,Loss,DEL,2264,0.610407117822][453,101129,2,220051886,220056865,esv2622436,Deletion,DEL,3709,0.744928700542][453,101130,2,220052102,220059010,esv989769,Deletion,DEL,3709,0.536913723219][453,101133,2,220052205,220056411,esv2467858,Loss,DEL,3709,0.881835473134][453,101136,2,220052292,220056233,dgv760e199,Deletion,DEL,3709,0.941131692464][453,101137,2,22005…	.	.	[453,163,2,234003741,234053741,contig,13947686]	Yes
2	221345937	221346254	DEL	359	7	ILL,PAC	8,4,0,2	[1625,101217,2,221345889,221346259,esv2721496,Deletion,DEL,317,0.856756756757][1625,101218,2,221345933,221346253,esv6070,Loss,DEL,316,0.9875][1625,101219,2,221345937,221346265,esv1192840,Deletion,DEL,317,0.966463414634]	.	[1625,88277,2,221315768,221495099,1,Intron,lincRNA,317,0.00176768099213]	[1625,163,2,234003741,234053741,contig,12657487]	-
2	222231101	222233400	DEL	2300	7	ILL,NEX	9,1	[3802,101279,2,222230185,222233686,esv2535463,Deletion,DEL,2299,0.656669522993][3802,101280,2,222230207,222234163,nsv820379,Deletion,DEL,2299,0.581142568251][3802,101281,2,222230282,222233727,esv27804,Gain+Loss,UNK,2299,0.667343976778][3802,101282,2,222231689,222232873,esv1286692,Deletion,DEL,1184,0.515006524576][3802,101283,2,222232162,222233521,nsv511838,Loss,DEL,1238,0.538494997825]	.	.	[3802,163,2,234003741,234053741,contig,11770341]	Yes
2	223481706	223481980	DEL	319	7	ILL,PAC	0,7,8,4,2	[1151,101323,2,223481656,223482083,esv3729,Deletion,DEL,274,0.64168618267][1151,101324,2,223481667,223481997,esv2721519,Deletion,DEL,274,0.830303030303][1151,101325,2,223481691,223481995,dgv20e197,Deletion,DEL,274,0.901315789474][1151,101326,2,223481696,223481984,esv1000228,Deletion,DEL,274,0.951388888889][1151,101327,2,223481706,223481995,esv1232411,Deletion,DEL,274,0.948096885813][1151,101328,2…	[1151,16575,2,223435255,223521056,FARSB,274,0.00319343597394,id=ENSG00000116120]	[1151,88390,2,223478648,223484363,-1,Intron,protein_coding,274,0.0479440069991]	[1151,163,2,234003741,234053741,contig,10521761]	-
2	223760191	223762672	DEL	2491	7	ILL,PAC	5,7,3,2,8,1,0,4	[293,101334,2,223759391,223763092,esv2621841,Deletion,DEL,2481,0.670359362335][293,101336,2,223759827,223763684,nsv435722,Deletion,DEL,2481,0.64324604615][293,101337,2,223759986,223763188,nsv511839,Loss,DEL,2481,0.774828232355][293,101338,2,223759999,223762884,esv2151193,Deletion,DEL,2481,0.859965337955][293,101339,2,223760030,223763348,esv997784,Deletion,DEL,2481,0.74773960217][293,101340,2,2237…	[293,16720,2,223725652,223809357,ACSL3,2481,0.0296398064632,id=ENSG00000123983]	[293,88438,2,223752607,223765391,1,Intron,protein_coding,2481,0.194070713392]	[293,163,2,234003741,234053741,contig,10241069]	-
2	224587952	224588052	INS	110	7	ILL,PAC	8,7	.	.	.	[4726,163,2,234003741,234053741,contig,9415689]	-
2	225292946	225293929	DEL	1004	7	ILL,PAC	3,0,8,7,1	[1152,101420,2,225292863,225294041,esv2280540,Deletion,DEL,983,0.834465195246][1152,101421,2,225292940,225293945,esv2721533,Deletion,DEL,983,0.978109452736][1152,101423,2,225292953,225293933,nsv821503,Deletion,DEL,976,0.992878942014][1152,101426,2,225293024,225293951,nsv215441,Loss,DEL,905,0.920651068159]	.	.	[1152,163,2,234003741,234053741,contig,8709812]	-
2	226039583	226040061	DEL	479	7	ILL,PAC	4,5,7,3,8,2,0	[454,101457,2,226039400,226040239,esv1948503,Deletion,DEL,478,0.569725864124][454,101458,2,226039575,226040051,esv2721536,Deletion,DEL,468,0.979079497908][454,101459,2,226039584,226040054,nsv215096,Loss,DEL,470,0.983263598326]	.	.	[454,163,2,234003741,234053741,contig,7963680]	-
2	227017573	227017807	DEL	248	7	ILL,PAC	7,4,2,8	[1965,101505,2,227017558,227017806,nsv214476,Loss,DEL,233,0.939516129032][1965,101506,2,227017578,227017808,esv2721541,Deletion,DEL,229,0.978632478632]	.	.	[1965,163,2,234003741,234053741,contig,6985934]	-
2	227165429	227171170	DEL	5701	7	ILL,PAC,ARR,SOL	4,5,7,3,8,10,1,2,0	[161,101510,2,227165130,227171279,esv2899,Deletion,DEL,5741,0.933647747601][161,101511,2,227165346,227171066,nsv821908,Loss,DEL,5637,0.981884689079][161,101512,2,227165362,227171023,esv25348,Loss,DEL,5594,0.974394704755][161,101513,2,227165371,227173176,esv997124,Deletion,DEL,5741,0.735554131967][161,101514,2,227165414,227171242,esv2721542,Deletion,DEL,5741,0.985072065889][161,101515,2,227165424,…	.	.	[161,163,2,234003741,234053741,contig,6832571]	-
2	229264346	229268337	DEL	4183	7	ILL,PAC,SOL,NEX	3,4,7,9,8,5,10,0,2,1	[92,101639,2,229262982,229269193,esv1003151,Deletion,DEL,3991,0.642569634519][92,101641,2,229263689,229269753,nsv511841,Loss,DEL,3991,0.658146437995][92,101642,2,229264323,229268358,esv2721571,Deletion,DEL,3991,0.989095415118][92,101643,2,229264344,229268336,dgv763e199,Deletion,DEL,3990,0.999498997996][92,101645,2,229264404,229268336,nsv820689,Deletion,DEL,3932,0.98521673766][92,101646,2,22926440…	.	.	[92,163,2,234003741,234053741,contig,4735404]	Yes
2	231325309	231325638	DEL	358	7	ILL,PAC	8,0,4,7,3,2	[722,101765,2,231325290,231325633,esv2721598,Deletion,DEL,324,0.944606413994][722,101766,2,231325294,231325637,esv2666499,Deletion,DEL,328,0.956268221574][722,101767,2,231325295,231325637,esv1000746,Deletion,DEL,328,0.959064327485][722,101768,2,231325305,231325673,esv7579,Loss,DEL,329,0.89402173913][722,101769,2,231325309,231325652,esv1035307,Deletion,DEL,329,0.959183673469][722,101764,2,23132522…	[722,6495,2,231280657,231408805,SP100,329,0.00256734400849,id=ENSG00000067066]	[722,89484,2,231314971,231325976,1,Intron,protein_coding,329,0.0298955020445]	[722,163,2,234003741,234053741,contig,2678103]	-
2	233668392	233668677	DEL	332	7	ILL,PAC	2,0,7,8,4	[1154,101956,2,233668322,233668727,esv4368,Deletion,DEL,285,0.703703703704][1154,101957,2,233668338,233668695,esv2721632,Deletion,DEL,285,0.798319327731][1154,101958,2,233668383,233668687,esv8516,Loss,DEL,285,0.9375][1154,101959,2,233668386,233668691,esv1066741,Deletion,DEL,285,0.934426229508]	[1154,10587,2,233562009,233725285,GIGYF2,285,0.00174551066905,id=ENSG00000204120]	[1154,90185,2,233660932,233671200,1,Intron,protein_coding,285,0.0277561355668]	[1154,163,2,234003741,234053741,contig,335064]	-
2	233845797	233845948	INS	345	7	ILL,PAC	6,8	.	[4598,11455,2,233743396,233877982,NGEF,151,0.00112195919338,id=ENSG00000066248]	[4598,90255,2,233839675,233877777,-1,Intron,protein_coding,151,0.00396304655924]	[4598,163,2,234003741,234053741,contig,157793]	-
2	234003738	234053745	DEL	50003	7	ILL,PAC	8,1	.	[3803,11651,2,233924677,234116549,INPP5D,50007,0.260626876251,id=ENSG00000168918]	[3803,90280,2,233998871,234054621,1,Intron,protein_coding,50007,0.896986547085]	[3803,163,2,234003741,234053741,contig,0]	-
2	235554501	235558300	DEL	3800	7	ILL,NEX	1,9	[3804,102112,2,235553732,235559460,esv1010036,Deletion,DEL,3799,0.663233240223][3804,102113,2,235554023,235558288,nsv499815,Loss,DEL,3787,0.887924970692][3804,102115,2,235554063,235558524,nsv821564,Deletion,DEL,3799,0.851602779646]	.	.	[3804,163,2,234003741,234053741,contig,1500760]	-
2	239500398	239501729	DEL	1440	7	ILL,PAC,SOL	2,5,4,0,1,8,3,10	[294,102453,2,239500248,239501830,esv2125192,Deletion,DEL,1331,0.841340075853][294,102454,2,239500348,239501820,nsv821126,Deletion,DEL,1331,0.904211956522][294,102455,2,239500348,239501820,nsv821928,Loss,DEL,1331,0.904211956522][294,102456,2,239500389,239501930,esv2721776,Deletion,DEL,1331,0.863724853991][294,102457,2,239500395,239501732,esv2670948,Deletion,DEL,1331,0.995512341062][294,102458,2,2…	.	.	[294,164,2,239801978,239831978,contig,300249]	-
2	240822185	240822537	DEL	367	7	ILL,PAC	3,2,5,4,7,0,8	.	.	.	[455,165,2,240784132,240809132,contig,13053]	-
2	241097197	241098628	INS	1431	7	NEX,PAC	8,9	.	.	.	[5021,165,2,240784132,240809132,contig,288065]	-
2	241726045	241726173	INS	224	7	ILL,PAC	4,8,7	.	[2887,17581,2,241653181,241759725,KIF1A,128,0.00120138158883,id=ENSG00000130294]	[2887,91992,2,241725931,241726667,-1,Intron,protein_coding,128,0.173913043478]	[2887,165,2,240784132,240809132,contig,916913]	-
2	242506103	242507335	DEL	1228	7	ILL,PAC	0,1,2,3,5,7,4,8	[295,103072,2,242505982,242507540,esv2233361,Deletion,DEL,1232,0.790757381258][295,103073,2,242506003,242507342,esv2722009,Deletion,DEL,1232,0.920089619119][295,103074,2,242506067,242507314,esv9037,Loss,DEL,1211,0.971130713713][295,103075,2,242506173,242507336,esv27771,Loss,DEL,1162,0.943181818182]	[295,19549,2,242498136,242513546,BOK,1232,0.0799480856587,id=ENSG00000176720]	[295,92469,2,242501892,242509539,1,Intron,protein_coding,1232,0.161108931607]	[295,166,2,243102476,243152476,clone,595141]	-
2	242704701	242707100	DEL	2400	7	ILL,NEX	9,1	[3805,103113,2,242702945,242707242,esv2656823,Deletion,DEL,2399,0.55829648592][3805,103116,2,242704898,242706962,nsv513026,Loss,DEL,2064,0.860358482701]	[3805,19869,2,242673994,242708231,D2HGDH,2399,0.0700703916815,id=ENSG00000180902]	[3805,92573,2,242695430,242707124,1,Intron,protein_coding,2399,0.205147939114]	[3805,166,2,243102476,243152476,clone,395376]	-
2	242744701	242749300	DEL	4600	7	ILL,NEX	9,1	[3806,103121,2,242744245,242749503,nsv435720,Deletion,DEL,4599,0.87466717383][3806,103122,2,242744557,242749161,esv24188,Gain+Loss,UNK,4460,0.968722849696][3806,103123,2,242744685,242749490,esv2439373,Deletion,DEL,4599,0.957127991675]	.	.	[3806,166,2,243102476,243152476,clone,353176]	-
2	242761665	242762277	DEL	612	7	ILL,PAC	8,3	.	.	.	[4094,166,2,243102476,243152476,clone,340199]	-
2	242929463	242929547	INS	409	7	ILL,PAC	7,8	.	.	.	[4727,166,2,243102476,243152476,clone,172929]	-
2	242948701	242952500	DEL	3800	7	ILL,NEX	1,9	[3807,103192,2,242948131,242953048,esv2549138,Deletion,DEL,3799,0.772625584706][3807,103193,2,242948330,242953471,nsv821575,Deletion,DEL,3799,0.738961291578]	.	.	[3807,166,2,243102476,243152476,clone,149976]	-
3	982597	982906	DEL	343	7	ILL,PAC	0,8,4,2	[1626,115568,3,982548,982909,esv2724768,Deletion,DEL,309,0.85595567867][1626,115569,3,982574,982927,esv8504,Loss,DEL,309,0.875354107649]	.	.	[1626,204,3,10000,60000,clone,922597]	-
3	1216893	1217444	INS	558	7	ILL,PAC	3,8	.	[4153,2357,3,1134260,1445901,CNTN6,551,0.00176806004345,id=ENSG00000134115]	[4153,92771,3,1189748,1262370,1,Intron,protein_coding,551,0.00758723251907]	[4153,204,3,10000,60000,clone,1156893]	-
3	2311609	2311935	DEL	389	7	ILL,PAC	2,4,8,7,0	[1155,115786,3,2311506,2311985,esv3517,Deletion,DEL,326,0.680584551148][1155,115787,3,2311582,2312007,esv2724793,Deletion,DEL,326,0.767058823529][1155,115788,3,2311587,2311934,esv999364,Deletion,DEL,325,0.936599423631][1155,115789,3,2311589,2311937,esv1468650,Deletion,DEL,326,0.936781609195]	[1155,2556,3,2140497,3099645,CNTN4,326,0.000339884981254,id=ENSG00000144619]	[1155,92825,3,2142324,2380861,1,Intron,protein_coding,326,0.00136666429107]	[1155,204,3,10000,60000,clone,2251609]	-
3	2633041	2633348	DEL	351	7	ILL,PAC	5,8,7,2,0,4	[723,115829,3,2632970,2633405,esv3368,Deletion,DEL,307,0.705747126437][723,115830,3,2633027,2633347,nsv236276,Loss,DEL,306,0.95625][723,115831,3,2633032,2633347,esv2724808,Deletion,DEL,306,0.971428571429][723,115832,3,2633039,2633350,esv7459,Loss,DEL,307,0.987138263666]	[723,2556,3,2140497,3099645,CNTN4,307,0.00032007573388,id=ENSG00000144619]	[723,92836,3,2613243,2777898,1,Intron,protein_coding,307,0.00186450457016]	[723,204,3,10000,60000,clone,2573041]	-
3	3873217	3873531	DEL	351	7	ILL,PAC	5,8,2,4,0	[1156,115926,3,3873167,3873573,esv2724820,Deletion,DEL,314,0.773399014778][1156,115927,3,3873167,3873788,esv3608,Deletion,DEL,314,0.505636070853][1156,115928,3,3873217,3873544,esv6311,Loss,DEL,314,0.960244648318][1156,115929,3,3873217,3873546,esv1213048,Deletion,DEL,314,0.954407294833]	[1156,3176,3,3841121,3889387,LRRN1,314,0.00650561471844,id=ENSG00000175928][1156,3077,3,3742498,4508965,SUMF1,314,0.000409671910206,id=ENSG00000144455]	[1156,92962,3,3841604,3886047,1,Intron,protein_coding,314,0.00706522961996]	[1156,204,3,10000,60000,clone,3813217]	-
3	4066948	4069556	DEL	2633	7	ILL,PAC	8,3,7,2,0,4	[724,115953,3,4066299,4070306,esv2648173,Deletion,DEL,2608,0.650860993262][724,115954,3,4066468,4069935,esv994285,Deletion,DEL,2608,0.752235361984][724,115955,3,4066730,4069758,esv2327308,Deletion,DEL,2608,0.861294583884][724,115956,3,4066767,4069622,nsv513031,Loss,DEL,2608,0.913485113835][724,115957,3,4066900,4069598,esv2724821,Deletion,DEL,2608,0.966641957005][724,115958,3,4066908,4069631,esv37…	[724,3077,3,3742498,4508965,SUMF1,2608,0.00340262529241,id=ENSG00000144455]	.	[724,204,3,10000,60000,clone,4006948]	Yes
3	5535400	5539281	DEL	4432	7	ILL,PAC,SOL,NEX	10,7,3,5,2,8,0,1,4,9	[93,116105,3,5534615,5539260,esv25768,Loss,DEL,3860,0.831001076426][93,116106,3,5534668,5539280,dgv844e199,Deletion,DEL,3880,0.841283607979][93,116107,3,5535233,5539308,dgv789n67,Loss,DEL,3881,0.952392638037][93,116108,3,5535425,5539022,nsv514136,Loss,DEL,3597,0.926822983767]	.	.	[93,204,3,10000,60000,clone,5475400]	-
3	6620516	6620700	DEL	188	7	ILL,PAC	8,4	[4316,116204,3,6620516,6620700,esv2658943,Deletion,DEL,184,1]	.	[4316,93231,3,6532360,6759255,1,Intron,lincRNA,184,0.000810947795236]	[4316,204,3,10000,60000,clone,6560516]	-
3	6650160	6654637	DEL	4354	7	ARR,PAC,SOL,ILL	10,3,4,1,0,8	[725,116207,3,6649648,6656706,dgv70n17,Loss,DEL,4477,0.634315670162][725,116209,3,6650138,6654632,esv2724855,Deletion,DEL,4472,0.99510458389][725,116210,3,6650160,6654742,dgv845e199,Deletion,DEL,4477,0.977084242689][725,116211,3,6650271,6654513,esv23888,Loss,DEL,4242,0.947509492964][725,116213,3,6651128,6654060,esv2422092,Deletion,DEL,2932,0.654902836721]	.	[725,93231,3,6532360,6759255,1,Intron,lincRNA,4477,0.0197315939091]	[725,204,3,10000,60000,clone,6590160]	-
3	8325639	8326812	DEL	1179	7	ILL,PAC	0,4,8,3,7,2,1,5	[296,116315,3,8325468,8326945,nsv513032,Loss,DEL,1173,0.794177386594][296,116316,3,8325549,8326813,dgv790n67,Loss,DEL,1173,0.928006329114][296,116317,3,8325589,8326775,dgv104e180,Loss,DEL,1136,0.95784148398][296,116318,3,8325600,8326855,nsv820283,Loss,DEL,1173,0.934661354582][296,116319,3,8325610,8326828,esv2724869,Deletion,DEL,1173,0.963054187192][296,116320,3,8325612,8326814,esv29582,Loss,DEL,1…	.	.	[296,204,3,10000,60000,clone,8265639]	-
3	15778963	15779069	INS	149	7	ILL,PAC	7,8	.	[4728,10565,3,15708743,15901278,ANKRD28,106,0.000550549250786,id=ENSG00000206560]	[4728,95451,3,15778741,15793256,-1,Intron,protein_coding,106,0.00730279021702]	[4728,204,3,10000,60000,clone,15718963]	-
3	16351005	16351117	INS	270	7	ILL,PAC	7,8	.	[4729,11144,3,16306706,16391806,OXNAD1,112,0.0013160987074,id=ENSG00000154814]	.	[4729,204,3,10000,60000,clone,16291005]	-
3	17190160	17190283	DEL	115	7	ILL,PAC	2,8,4	[2654,116897,3,17190124,17190323,esv2724979,Deletion,DEL,123,0.618090452261][2654,116898,3,17190173,17190266,esv1398151,Deletion,DEL,93,0.756097560976][2654,116899,3,17190175,17190251,nsv237263,Loss,DEL,76,0.617886178862]	.	.	[2654,204,3,10000,60000,clone,17130160]	-
3	17731700	17732005	DEL	351	7	ILL,PAC	4,2,8,7,0	[1157,116918,3,17731609,17732064,esv4814,Deletion,DEL,305,0.67032967033][1157,116919,3,17731640,17732012,esv2724981,Deletion,DEL,305,0.819892473118][1157,116920,3,17731671,17732023,esv6157,Loss,DEL,305,0.866477272727]	[1157,11592,3,17198654,18486309,TBC1D5,305,0.000236864688135,id=ENSG00000131374]	[1157,95636,3,17704603,17741469,-1,Intron,protein_coding,305,0.00827320566376]	[1157,204,3,10000,60000,clone,17671700]	-
3	18755834	18756127	DEL	342	7	ILL,PAC	8,4,7,0,5,2	[726,116944,3,18755816,18756135,esv2724990,Deletion,DEL,293,0.918495297806][726,116945,3,18755817,18756126,esv2676647,Deletion,DEL,292,0.94498381877]	.	.	[726,204,3,10000,60000,clone,18695834]	-
3	20310894	20317231	DEL	6281	7	ILL,PAC,SOL	10,8,8,1,3,0	[727,117023,3,20311331,20317741,esv2674603,Deletion,DEL,5900,0.920436817473][727,117024,3,20311418,20317848,esv2725006,Deletion,DEL,5813,0.904043545879]	.	.	[727,204,3,10000,60000,clone,20250894]	-
3	21457508	21457821	DEL	342	7	ILL,PAC	5,8,4,0,7,2	[728,117120,3,21457489,21457821,esv5950,Loss,DEL,313,0.942771084337][728,117121,3,21457497,21457824,esv2725023,Deletion,DEL,313,0.957186544343][728,117122,3,21457498,21457820,esv2511303,Deletion,DEL,312,0.968944099379]	.	.	[728,204,3,10000,60000,clone,21397508]	-
3	22092364	22097796	DEL	5458	7	ILL,NEX,PAC	4,8,9,3,7,2,0	[456,117168,3,22089673,22098909,esv1011189,Deletion,DEL,5432,0.588133391078][456,117169,3,22091563,22098396,esv2428999,Deletion,DEL,5432,0.794965608078][456,117170,3,22091943,22098454,dgv76n16,Deletion,DEL,5432,0.834280448472][456,117171,3,22092159,22097999,esv1963566,Deletion,DEL,5432,0.930136986301][456,117172,3,22092293,22098154,nsv513036,Loss,DEL,5432,0.926804299608][456,117173,3,22092332,220…	[456,12718,3,21459915,22414812,ZNF385D,5432,0.00568857164699,id=ENSG00000151789]	.	[456,204,3,10000,60000,clone,22032364]	Yes
3	23764073	23764388	DEL	353	7	ILL,PAC	8,7,0,4,2	[1158,117263,3,23764042,23764402,esv2725039,Deletion,DEL,315,0.875][1158,117264,3,23764062,23764391,esv1002643,Deletion,DEL,315,0.957446808511][1158,117265,3,23764073,23764403,esv1023350,Deletion,DEL,315,0.954545454545][1158,117266,3,23764074,23764403,nsv238011,Loss,DEL,314,0.954407294833][1158,117267,3,23764075,23764390,esv7250,Loss,DEL,313,0.993650793651]	.	.	[1158,204,3,10000,60000,clone,23704073]	-
3	24819535	24819861	DEL	325	7	ILL,PAC	2,8,7	[2655,117322,3,24819320,24819836,esv2725047,Deletion,DEL,301,0.583333333333][2655,117323,3,24819436,24819898,esv4167,Deletion,DEL,326,0.705627705628][2655,117324,3,24819529,24819838,esv7789,Loss,DEL,303,0.929447852761][2655,117325,3,24819605,24819933,dgv813e201,Deletion,DEL,256,0.780487804878]	.	[2655,96007,3,24803786,24874579,1,Intron,lincRNA,326,0.00460497506816]	[2655,204,3,10000,60000,clone,24759535]	-
3	25030887	25032250	DEL	1376	7	ILL,PAC	2,5,0,8,1,4,3,7	[297,117336,3,25029987,25032394,nsv513037,Loss,DEL,1363,0.566265060241][297,117338,3,25030703,25032434,esv2242313,Deletion,DEL,1363,0.787406123628][297,117339,3,25030805,25033361,nsv821232,Deletion,DEL,1363,0.533255086072][297,117340,3,25030805,25033361,nsv822038,Loss,DEL,1363,0.533255086072][297,117341,3,25030835,25032206,esv26458,Gain+Loss,UNK,1319,0.962071480671][297,117342,3,25030841,25032315…	.	[297,96011,3,24900244,25101615,1,Intron,lincRNA,1363,0.00676860123851]	[297,204,3,10000,60000,clone,24970887]	-
3	26786725	26787017	DEL	314	7	ILL,PAC	4,2,7,3,8	[1553,117452,3,26786486,26787002,esv2725065,Deletion,DEL,277,0.536821705426][1553,117454,3,26786710,26787029,esv2575481,Deletion,DEL,292,0.915360501567]	.	.	[1553,204,3,10000,60000,clone,26726725]	-
3	28707011	28707111	INS	284	7	ILL,PAC	8,6	[4612,117527,3,28707023,28707182,esv274129,Insertion,INS,88,0.553459119497]	.	[4612,96373,3,28617988,28798248,1,Intron,antisense,100,0.00055475424387]	[4612,204,3,10000,60000,clone,28647011]	-
3	31881333	31881433	INS	356	7	ILL,PAC	6,8	.	[4613,15969,3,31699382,32119072,OSBPL10,100,0.000238271104863,id=ENSG00000144645]	[4613,96555,3,31871724,31917924,-1,Intron,protein_coding,100,0.0021645021645]	[4613,204,3,10000,60000,clone,31821333]	-
3	32420581	32420730	DEL	150	7	ILL,PAC	7,8,4	[2836,117722,3,32420549,32420764,esv2725111,Deletion,DEL,149,0.693023255814]	.	.	[2836,204,3,10000,60000,clone,32360581]	-
3	32806632	32807953	DEL	1329	7	ILL,NEX,PAC	1,3,0,9,8	[1159,117733,3,32806624,32808083,esv2725112,Deletion,DEL,1321,0.905414667581][1159,117734,3,32806664,32808126,nsv513041,Loss,DEL,1289,0.881668946648][1159,117735,3,32806746,32808061,esv2657972,Deletion,DEL,1207,0.913701741105][1159,117736,3,32806761,32808075,esv999127,Deletion,DEL,1192,0.90234670704][1159,117737,3,32806763,32808078,esv1454338,Deletion,DEL,1190,0.900832702498]	[1159,16344,3,32726637,32815367,CNOT10,1321,0.0148878620534,id=ENSG00000182973]	[1159,96701,3,32806302,32811378,1,Intron,protein_coding,1321,0.26024428684]	[1159,204,3,10000,60000,clone,32746632]	-
3	33300947	33301242	DEL	344	7	ILL,PAC	7,8,4,0,2	[1160,117765,3,33300841,33301243,esv2725117,Deletion,DEL,295,0.733830845771][1160,117766,3,33300914,33301303,esv3273,Deletion,DEL,295,0.758354755784][1160,117767,3,33300939,33301247,esv2673290,Deletion,DEL,295,0.957792207792][1160,117768,3,33300940,33301247,esv2628451,Deletion,DEL,295,0.960912052117]	.	.	[1160,205,3,66170270,66270270,contig,32869028]	-
3	34859731	34859831	INS	107	7	ILL,PAC	7,8	.	.	.	[4730,205,3,66170270,66270270,contig,31310439]	-
3	35051675	35051986	DEL	359	7	ILL,PAC	7,2,0,8,4	[1161,117840,3,35051573,35052093,esv3649,Deletion,DEL,311,0.598076923077][1161,117841,3,35051654,35051983,esv2725137,Deletion,DEL,308,0.936170212766][1161,117842,3,35051660,35051987,esv994202,Deletion,DEL,311,0.951070336391][1161,117843,3,35051668,35051990,esv9224,Loss,DEL,311,0.965838509317]	.	.	[1161,205,3,66170270,66270270,contig,31118284]	-
3	36108134	36108439	DEL	349	7	ILL,PAC	4,8,2,0,7	[1162,117900,3,36108002,36108538,esv5269,Deletion,DEL,305,0.569029850746][1162,117901,3,36108107,36108458,esv2725148,Deletion,DEL,305,0.868945868946][1162,117902,3,36108129,36108439,esv8537,Loss,DEL,305,0.983870967742]	.	.	[1162,205,3,66170270,66270270,contig,30061831]	-
3	37978417	37986928	DEL	8651	7	ARR,PAC,SOL,ILL	10,7,5,3,2,8,1,4,0	[162,117991,3,37978400,37987530,nsv10263,Loss,DEL,8511,0.932201533406][162,117992,3,37978417,37986927,esv2676043,Deletion,DEL,8510,0.999882504994][162,117993,3,37978440,37986926,esv2725159,Deletion,DEL,8486,0.997062624838][162,117994,3,37978470,37986876,esv25990,Loss,DEL,8406,0.987663024321][162,117995,3,37979252,37986905,dgv802n67,Loss,DEL,7653,0.899189284455][162,117996,3,37979882,37986928,esv2…	[162,19272,3,37903451,38025960,CTDSPL,8511,0.0694724469223,id=ENSG00000144677]	[162,97398,3,37903770,37988547,1,Intron,protein_coding,8511,0.100392795216]	[162,205,3,66170270,66270270,contig,28183342]	Yes
3	42838373	42840811	DEL	2314	7	ILL,NEX,PAC	1,0,3,2,8,9,4	[458,118227,3,42838111,42841219,esv1004289,Deletion,DEL,2438,0.784427284427][458,118229,3,42838247,42840994,nsv513043,Loss,DEL,2438,0.887513651256][458,118230,3,42838329,42840843,esv2725200,Deletion,DEL,2438,0.969769291965][458,118231,3,42838343,42840893,esv4812,Deletion,DEL,2438,0.956078431373][458,118232,3,42838373,42840827,esv1232041,Deletion,DEL,2438,0.9934800326][458,118233,3,42838377,428408…	[458,5035,3,42798669,42846023,HIGD1A,2438,0.0514845630781,id=ENSG00000181061]	[458,98677,3,42835768,42845663,-1,Intron,protein_coding,2438,0.246387064174]	[458,205,3,66170270,66270270,contig,23329459]	Yes
3	43031106	43031421	DEL	350	7	ILL,PAC	0,7,8,5,2,4	[732,118248,3,43031008,43031514,esv3313,Deletion,DEL,315,0.622529644269][732,118249,3,43031094,43031421,esv1005787,Deletion,DEL,315,0.963302752294][732,118250,3,43031100,43031418,esv2725205,Deletion,DEL,312,0.981132075472][732,118251,3,43031106,43031434,esv1510992,Deletion,DEL,315,0.960365853659][732,118252,3,43031107,43031434,nsv237088,Loss,DEL,314,0.960244648318][732,118253,3,43031115,43031398,…	[732,5632,3,43020759,43101703,FAM198A,315,0.00389157936351,id=ENSG00000144649][732,5396,3,42850938,43097363,KRBOX1,315,0.00127827939535,id=ENSG00000273291]	[732,98721,3,43021138,43073758,1,Intron,protein_coding,315,0.00598631698974]	[732,205,3,66170270,66270270,contig,23138849]	-
3	43565732	43565832	INS	145	7	ILL,PAC	8,7	.	[4732,5842,3,43396351,43733086,ANO10,100,0.000296969426997,id=ENSG00000160746]	[4732,98769,3,43474220,43591211,-1,Intron,protein_coding,100,0.000854766605978]	[4732,205,3,66170270,66270270,contig,22604438]	-
3	45542606	45542709	INS	309	7	ILL,PAC	8,6	.	[4614,9227,3,45429998,45590913,LARS2,103,0.000640089488239,id=ENSG00000011376]	[4614,99198,3,45536993,45548403,-1,Intron,antisense,103,0.00902716914987][4614,99202,3,45542072,45554626,1,Intron,protein_coding,103,0.00820455631671]	[4614,205,3,66170270,66270270,contig,20627561]	-
3	45609895	45610304	DEL	405	7	ILL,PAC	3,0,8	[2228,118339,3,45609717,45610302,dgv106e180,Deletion,DEL,407,0.695726495726][2228,118340,3,45609808,45610219,nsv236202,Loss,DEL,324,0.788321167883][2228,118341,3,45609827,45610458,esv4677,Deletion,DEL,409,0.648177496038][2228,118342,3,45609847,45610263,esv1259691,Deletion,DEL,368,0.884615384615][2228,118343,3,45609868,45610262,esv2725220,Deletion,DEL,367,0.897310513447][2228,118344,3,45609907,456…	[2228,9763,3,45596886,45727830,LIMD1,409,0.00312347262952,id=ENSG00000144791]	.	[2228,205,3,66170270,66270270,contig,20559966]	-
3	45768361	45768677	DEL	355	7	ILL,PAC	2,8,5,0,4	[1164,118355,3,45768334,45768687,esv2725224,Deletion,DEL,316,0.895184135977][1164,118356,3,45768351,45768676,esv2671340,Deletion,DEL,315,0.969230769231][1164,118357,3,45768361,45768686,esv1482139,Deletion,DEL,316,0.972307692308]	[1164,9836,3,45730548,45786916,SACM1L,316,0.00560601759864,id=ENSG00000211456]	[1164,99263,3,45765036,45772792,1,Intron,protein_coding,316,0.040742650851]	[1164,205,3,66170270,66270270,contig,20401593]	-
3	46045872	46046130	DEL	301	7	ILL,PAC	4,7,5,8,0,2	[733,118373,3,46045841,46046226,esv3065,Deletion,DEL,258,0.67012987013][733,118374,3,46045858,46046131,esv2725230,Deletion,DEL,258,0.945054945055][733,118375,3,46045875,46046137,esv6097,Loss,DEL,255,0.973282442748][733,118376,3,46045877,46046129,nsv237512,Loss,DEL,252,0.976744186047]	.	.	[733,205,3,66170270,66270270,contig,20124140]	-
3	49197763	49198073	DEL	352	7	ILL,PAC	2,4,0,7,8	[1165,118541,3,49197694,49198254,esv3712,Deletion,DEL,310,0.553571428571][1165,118542,3,49197753,49198075,esv1003827,Deletion,DEL,310,0.962732919255][1165,118543,3,49197761,49198087,esv2725253,Deletion,DEL,310,0.950920245399][1165,118544,3,49197766,49198073,esv8967,Loss,DEL,307,0.990322580645]	.	.	[1165,205,3,66170270,66270270,contig,16972197]	-
3	49283573	49285554	INS	1981	7	ILL,NEX	3,9	.	[4157,21018,3,49235861,49295537,CCDC36,1981,0.0331959246598,id=ENSG00000173421]	[4157,101328,3,49282167,49292822,1,Intron,protein_coding,1981,0.185922102299]	[4157,205,3,66170270,66270270,contig,16884716]	-
3	49494290	49494606	DEL	357	7	ILL,PAC	4,7,5,2,8,0	[734,118555,3,49494199,49494719,esv2993,Deletion,DEL,316,0.607692307692][734,118556,3,49494277,49494605,nsv236822,Loss,DEL,315,0.960365853659][734,118557,3,49494280,49494608,esv995444,Deletion,DEL,316,0.963414634146][734,118558,3,49494287,49494616,esv1266424,Deletion,DEL,316,0.960486322188][734,118559,3,49494288,49494606,esv2725255,Deletion,DEL,316,0.993710691824][734,118560,3,49494292,49494607,e…	.	.	[734,205,3,66170270,66270270,contig,16675664]	-
3	50879021	50879201	INS	330	7	ILL,PAC	6,8	.	[4615,7957,3,50712672,51421629,DOCK3,180,0.000253894100771,id=ENSG00000088538]	[4615,102445,3,50879106,50879146,1,CDS,protein_coding,40,0.222222222222][4615,102446,3,50879147,50927456,1,Intron,protein_coding,54,0.00111780413588][4615,102441,3,50816190,50879105,1,Intron,protein_coding,84,0.00133513470556]	[4615,205,3,66170270,66270270,contig,15291069]	-
3	52709849	52710168	DEL	363	7	ILL,PAC	4,0,8,2,3	[1166,118744,3,52709746,52710272,esv3156,Deletion,DEL,319,0.606463878327][1166,118745,3,52709817,52710166,esv2725278,Deletion,DEL,317,0.908309455587][1166,118746,3,52709843,52710166,esv9375,Loss,DEL,317,0.981424148607][1166,118747,3,52709849,52710184,esv1488186,Deletion,DEL,319,0.95223880597]	[1166,13914,3,52579368,52719933,PBRM1,319,0.00226941272721,id=ENSG00000163939]	[1166,103587,3,52702662,52712515,-1,Intron,protein_coding,319,0.0323759261139]	[1166,205,3,66170270,66270270,contig,13460102]	-
3	56604700	56604956	DEL	288	7	ILL,PAC	0,8,4,7,5,2	[736,118916,3,56604588,56604950,esv2725305,Deletion,DEL,250,0.690607734807][736,118918,3,56604699,56604955,esv2671315,Deletion,DEL,255,0.99609375][736,118919,3,56604700,56604955,esv2621307,Deletion,DEL,255,0.99609375][736,118920,3,56604700,56604956,esv1141708,Deletion,DEL,256,1]	[736,18378,3,56591189,56655846,CCDC66,256,0.00395935474891,id=ENSG00000180376]	[736,104435,3,56601082,56605208,1,Intron,protein_coding,256,0.0620455647116]	[736,205,3,66170270,66270270,contig,9565314]	-
3	61475063	61475372	DEL	322	7	ILL,PAC	4,8,7,2	[2038,119171,3,61474974,61475372,esv2725333,Deletion,DEL,309,0.776381909548][2038,119172,3,61475005,61475423,esv3929,Deletion,DEL,309,0.739234449761][2038,119173,3,61475048,61475371,esv2662204,Deletion,DEL,308,0.953560371517][2038,119174,3,61475050,61475372,esv996711,Deletion,DEL,309,0.959627329193][2038,119175,3,61475055,61475376,esv6370,Loss,DEL,309,0.96261682243][2038,119176,3,61475063,6147538…	.	.	[2038,205,3,66170270,66270270,contig,4694898]	-
3	62106035	62106137	INS	124	7	ILL,PAC	8,4	.	[4401,21182,3,61547243,62283288,PTPRG,102,0.000138578483652,id=ENSG00000144724]	[4401,105191,3,62063933,62118275,1,Intron,protein_coding,102,0.00187700121453]	[4401,205,3,66170270,66270270,contig,4064133]	-
3	65188871	65214749	DEL	26099	7	ARR,PAC,SOL,ILL	10,0,1,4,7,5,8,3,2	[163,119364,3,65176116,65215804,dgv606n27,Loss,DEL,25878,0.652035879863][163,119365,3,65176116,65224536,dgv1464e1,Complex,UNK,25878,0.534448574969][163,119367,3,65179919,65212596,nsv516641,Loss,DEL,23725,0.726045842642][163,119368,3,65179919,65219621,dgv5153n71,Loss,DEL,25878,0.65180595436][163,119369,3,65184899,65215804,dgv46n64,Loss,DEL,25878,0.837340236208][163,119370,3,65184899,65218636,dgv73…	.	.	[163,205,3,66170270,66270270,contig,955521]	-
3	66049260	66049559	DEL	310	7	ILL,PAC	7,8,2,4	[2039,119422,3,66049201,66049572,esv2725367,Deletion,DEL,299,0.805929919137][2039,119423,3,66049244,66049558,esv2666639,Deletion,DEL,298,0.949044585987][2039,119424,3,66049261,66049574,nsv237683,Loss,DEL,298,0.952076677316]	.	.	[2039,205,3,66170270,66270270,contig,120711]	-
3	68634773	68640251	DEL	6103	7	ILL,ARR,PAC,SOL,NEX	9,10,0,4,5,8,3,2,1	[164,119527,3,68632997,68642899,esv994775,Deletion,DEL,5478,0.5532215714][164,119528,3,68633763,68641048,dgv78n16,Deletion,DEL,5478,0.751956074125][164,119529,3,68634088,68640757,esv2447600,Deletion,DEL,5478,0.821412505623][164,119530,3,68634593,68640422,esv2394468,Deletion,DEL,5478,0.939783839424][164,119531,3,68634691,68640281,nsv513050,Loss,DEL,5478,0.979964221825][164,119532,3,68634698,686402…	.	.	[164,205,3,66170270,66270270,contig,2364503]	Yes
3	68739690	68747859	DEL	8364	7	ILL,PAC,ARR,SOL	1,10,0,7,4,5,8,3,2	[165,119542,3,68736204,68748919,nsv10279,Gain+Loss,UNK,8169,0.642469524184][165,119543,3,68738786,68748020,nsv819385,Loss,DEL,8169,0.884665367122][165,119544,3,68738940,68749025,esv1011180,Deletion,DEL,8169,0.810014873575][165,119545,3,68739025,68748667,dgv33n50,Loss,DEL,8169,0.847230864966][165,119546,3,68739103,68748515,esv2432036,Deletion,DEL,8169,0.867934551636][165,119547,3,68739447,68747867…	.	.	[165,205,3,66170270,66270270,contig,2469420]	-
3	68870477	68870767	DEL	295	7	ILL,PAC	8,7,4	[2837,119563,3,68870391,68870915,esv3358,Deletion,DEL,290,0.553435114504][2837,119564,3,68870476,68870764,esv989471,Deletion,DEL,287,0.989655172414][2837,119565,3,68870490,68870779,esv1734354,Deletion,DEL,277,0.955172413793][2837,119566,3,68870507,68870777,esv8699,Loss,DEL,260,0.896551724138][2837,119567,3,68870518,68870727,esv2725381,Deletion,DEL,209,0.720689655172]	[2837,7062,3,68780917,68981761,FAM19A4,290,0.00144390671367,id=ENSG00000163377]	[2837,105865,3,68802170,68929880,-1,Intron,protein_coding,290,0.00227076971263]	[2837,205,3,66170270,66270270,contig,2600207]	-
3	68890215	68890492	DEL	288	7	ILL,PAC	2,8,7,4	[2040,119569,3,68890199,68890515,esv2725382,Deletion,DEL,277,0.876582278481][2040,119570,3,68890204,68890495,esv2658323,Deletion,DEL,277,0.951890034364][2040,119571,3,68890216,68890506,nsv236602,Loss,DEL,276,0.951724137931]	[2040,7062,3,68780917,68981761,FAM19A4,277,0.00137917986099,id=ENSG00000163377]	[2040,105865,3,68802170,68929880,-1,Intron,protein_coding,277,0.00216897658758]	[2040,205,3,66170270,66270270,contig,2619945]	-
3	70943315	70943649	DEL	333	7	ILL,PAC	8,3,4	[2767,119644,3,70943315,70943649,esv2659293,Deletion,DEL,334,1]	.	.	[2767,205,3,66170270,66270270,contig,4673045]	-
3	76198661	76198862	DEL	211	7	ILL,PAC	8,4	[4317,120041,3,76198663,76198863,esv1009430,Deletion,DEL,199,0.990049751244][4317,120042,3,76198690,76198821,esv2676432,Deletion,DEL,131,0.651741293532][4317,120043,3,76198713,76198896,esv2725520,Deletion,DEL,149,0.741293532338]	[4317,12198,3,75955846,77699115,ROBO2,201,0.000115300621992,id=ENSG00000185008]	[4317,106481,3,75986754,77147164,1,Intron,protein_coding,201,0.000173214639653]	[4317,205,3,66170270,66270270,contig,9928391]	-
3	78779423	78779719	DEL	327	7	ILL,PAC	2,0,8,7,5,8,4	[459,120164,3,78779306,78779793,nsv822148,Loss,DEL,296,0.607802874743][459,120165,3,78779413,78779709,esv2725546,Deletion,DEL,286,0.966216216216][459,120166,3,78779418,78779717,esv1007360,Deletion,DEL,294,0.983277591973][459,120167,3,78779418,78779718,esv2657956,Deletion,DEL,295,0.983333333333][459,120168,3,78779424,78779723,nsv236494,Loss,DEL,295,0.986622073579]	[459,12647,3,78646390,79816965,ROBO1,296,0.000252867180659,id=ENSG00000169855]	[459,106609,3,78767034,78795892,-1,Intron,protein_coding,296,0.0102571210756]	[459,206,3,90504854,93504854,centromere,11725135]	-
3	79661983	79662083	INS	237	7	ILL,PAC	7,8	.	[4733,12647,3,78646390,79816965,ROBO1,100,8.5428101574e-05,id=ENSG00000169855]	[4733,106622,3,79639112,79816901,-1,Intron,protein_coding,100,0.000562464494429]	[4733,206,3,90504854,93504854,centromere,10842771]	-
3	80925314	80926605	DEL	1305	7	ILL,NEX,PAC	3,0,9,7,5,2,8,4	[299,120272,3,80924991,80926810,nsv513055,Loss,DEL,1291,0.70973062122][299,120273,3,80925134,80926792,esv2294426,Deletion,DEL,1291,0.778648974668][299,120274,3,80925276,80926654,esv3596,Deletion,DEL,1291,0.936865021771][299,120275,3,80925301,80926638,esv2725574,Deletion,DEL,1291,0.965594614809][299,120276,3,80925311,80926603,esv1005698,Deletion,DEL,1289,0.997678018576][299,120277,3,80925312,80926…	.	.	[299,206,3,90504854,93504854,centromere,9578249]	-
3	81907507	81907813	DEL	342	7	ILL,PAC	2,0,8,7,5,4	[741,120318,3,81907471,81907869,esv3130,Deletion,DEL,306,0.768844221106][741,120319,3,81907481,81907830,esv2725582,Deletion,DEL,306,0.876790830946][741,120320,3,81907497,81907816,esv1006246,Deletion,DEL,306,0.959247648903][741,120321,3,81907506,81907808,esv6487,Loss,DEL,301,0.983660130719][741,120322,3,81907507,81907827,esv1484982,Deletion,DEL,306,0.95625]	.	[741,106700,3,81890061,81968716,1,Intron,lincRNA,306,0.00389040747568]	[741,206,3,90504854,93504854,centromere,8597041]	-
3	82373110	82373219	DEL	109	7	ILL,PAC	4,8,2	[2657,120347,3,82373110,82373218,esv2656674,Deletion,DEL,108,0.990825688073]	.	[2657,106713,3,82251606,82465270,1,Intron,lincRNA,109,0.000510146772503]	[2657,206,3,90504854,93504854,centromere,8131635]	-
3	82868840	82872877	DEL	5084	7	ARR,ILL,SOL,NEX	4,3,2,9,0,10,7,1,5	[166,120369,3,82866942,82873761,esv1001789,Deletion,DEL,4037,0.592022290658][166,120371,3,82868635,82873219,nsv10289,Loss,DEL,4037,0.880671902269][166,120372,3,82868716,82873170,esv23874,Loss,DEL,4037,0.906376290974][166,120373,3,82868805,82872845,nsv822163,Loss,DEL,4005,0.991336633663][166,120374,3,82868805,82872884,dgv108e180,Loss,DEL,4037,0.989703358666][166,120375,3,82868824,82872874,esv27255…	.	.	[166,206,3,90504854,93504854,centromere,7631977]	-
3	83853128	83855350	DEL	2235	7	ILL,PAC	4,3,2,5,0,7,8	[460,120446,3,83852194,83855706,nsv513056,Loss,DEL,2222,0.632687927107][460,120447,3,83852239,83855696,esv2614376,Deletion,DEL,2222,0.642753832803][460,120448,3,83852757,83856717,dgv80n16,Deletion,DEL,2222,0.561111111111][460,120449,3,83852939,83855537,esv2331114,Deletion,DEL,2222,0.855273287144][460,120450,3,83853069,83855501,esv4338,Deletion,DEL,2222,0.913651315789][460,120451,3,83853115,838553…	.	.	[460,206,3,90504854,93504854,centromere,6649504]	Yes
3	89306774	89306879	INS	343	7	ILL,PAC	6,8	.	[4616,13552,3,89156674,89531284,EPHA3,105,0.000280291503163,id=ENSG00000044524]	[4616,106919,3,89259671,89390065,1,Intron,protein_coding,105,0.000805251775388]	[4616,206,3,90504854,93504854,centromere,1197975]	-
3	94512089	94514686	INS	2698	7	ILL,NEX,PAC	9,9,1,8	[1902,120836,3,94512427,94513945,nsv822178,Gain,INS,1518,0.584520600693]	.	.	[1902,206,3,90504854,93504854,centromere,1007235]	-
3	95116211	95116523	DEL	358	7	ILL,PAC	8,7,2,4,0	[1169,120866,3,95116146,95116649,esv5422,Deletion,DEL,312,0.62027833002][1169,120867,3,95116158,95116556,dgv109e180,Deletion,DEL,312,0.78391959799][1169,120868,3,95116165,95116538,esv2725653,Deletion,DEL,312,0.836461126005]	.	.	[1169,206,3,90504854,93504854,centromere,1611357]	-
3	98899073	98902390	DEL	3309	7	ILL,PAC,SOL	8,0,4,2,3,1,10,7	[300,121059,3,98898659,98903267,esv2639651,Deletion,DEL,3317,0.719835069444][300,121060,3,98898874,98902537,esv2136316,Deletion,DEL,3317,0.905541905542][300,121061,3,98898970,98902397,esv2725679,Deletion,DEL,3317,0.967901955063][300,121062,3,98898982,98903147,esv1005467,Deletion,DEL,3317,0.796398559424][300,121063,3,98898986,98902911,dgv34n50,Loss,DEL,3317,0.845095541401][300,121064,3,98899022,98…	.	.	[300,206,3,90504854,93504854,centromere,5394219]	Yes
3	98943806	98949516	DEL	5715	7	ILL,PAC,ARR,SOL	8,0,4,2,3,1,10,5	[301,121082,3,98943479,98950647,dgv35n50,Loss,DEL,5710,0.796595982143][301,121083,3,98943596,98949668,esv29121,Loss,DEL,5710,0.940382081686][301,121084,3,98944010,98947848,nsv437869,Loss,DEL,3838,0.672154115587][301,121085,3,98944458,98949421,esv2421596,Deletion,DEL,4963,0.869176882662][301,121086,3,98944458,98949421,nsv442869,CNV,UNK,4963,0.869176882662][301,121081,3,98942745,98949515,dgv876e199…	.	.	[301,206,3,90504854,93504854,centromere,5438952]	Yes
3	99037454	99037758	DEL	330	7	ILL,PAC	8,0,4,8,2,7,5	[461,121099,3,99037374,99037908,esv2765,Deletion,DEL,304,0.569288389513][461,121100,3,99037436,99037753,esv2725682,Deletion,DEL,299,0.943217665615][461,121101,3,99037448,99037759,esv1003920,Deletion,DEL,304,0.977491961415][461,121102,3,99037454,99037766,esv1224830,Deletion,DEL,304,0.974358974359][461,121103,3,99037455,99037754,esv7230,Loss,DEL,299,0.983552631579]	.	.	[461,206,3,90504854,93504854,centromere,5532600]	-
3	99628782	99629632	DEL	853	7	ILL,PAC	5,8,0,4,2,3,7	[462,121139,3,99628742,99629688,esv2945,Deletion,DEL,850,0.898520084567][462,121140,3,99628755,99629610,esv2725688,Deletion,DEL,828,0.968421052632][462,121141,3,99628782,99629630,esv987776,Deletion,DEL,848,0.997647058824][462,121142,3,99628782,99629631,esv2668597,Deletion,DEL,849,0.998823529412][462,121143,3,99628795,99629618,esv26006,Loss,DEL,823,0.968235294118][462,121144,3,99628801,99629604,es…	[462,16300,3,99536678,99897447,CMSS1,850,0.00235607826615,id=ENSG00000184220][462,16499,3,99548985,99833357,FILIP1L,850,0.00298904252177,id=ENSG00000168386]	[462,107412,3,99536888,99865816,1,Intron,protein_coding,850,0.00258415215488][462,107417,3,99569915,99643073,-1,Intron,protein_coding,850,0.0116186883184]	[462,206,3,90504854,93504854,centromere,6123928]	-
3	101188356	101188688	DEL	393	7	ILL,PAC	0,8	[3044,121224,3,101188223,101188734,esv2725701,Deletion,DEL,332,0.649706457926][3044,121225,3,101188369,101188692,esv2677578,Deletion,DEL,319,0.960843373494]	[3044,18556,3,101043049,101232085,SENP7,332,0.00175627922724,id=ENSG00000138468]	[3044,107770,3,101177897,101212716,-1,Intron,protein_coding,332,0.00953502398116]	[3044,206,3,90504854,93504854,centromere,7683502]	-
3	103882253	103882352	INS	115	7	ILL,PAC	7,8	.	.	.	[4734,206,3,90504854,93504854,centromere,10377399]	-
3	104645429	104645597	DEL	172	7	ILL,PAC	4,8,7,2	[2042,121454,3,104645430,104645600,nsv236286,Loss,DEL,167,0.982352941176][2042,121455,3,104645441,104645587,esv2725733,Deletion,DEL,146,0.869047619048]	.	.	[2042,206,3,90504854,93504854,centromere,11140575]	-
3	104999610	104999736	DEL	133	7	ILL,PAC	4,8,7	[2839,121478,3,104999554,104999795,esv3169,Deletion,DEL,126,0.522821576763][2839,121479,3,104999610,104999738,esv2725735,Deletion,DEL,126,0.984375]	.	.	[2839,206,3,90504854,93504854,centromere,11494756]	-
3	112467404	112467706	DEL	354	7	ILL,PAC	7,8,0,4,2	[1171,121817,3,112467348,112467866,esv3691,Deletion,DEL,302,0.583011583012][1171,121818,3,112467395,112467713,esv9155,Loss,DEL,302,0.949685534591][1171,121819,3,112467402,112467731,nsv236895,Loss,DEL,302,0.917933130699][1171,121820,3,112467404,112467690,esv2725779,Deletion,DEL,286,0.94701986755]	.	[1171,108965,3,112460763,112468077,-1,Intron,lincRNA,302,0.041290675417]	[1171,206,3,90504854,93504854,centromere,18962550]	-
3	113854034	113854348	DEL	350	7	ILL,PAC	0,5,7,4,8,2	[743,121873,3,113853954,113854413,esv2841,Deletion,DEL,314,0.684095860566][743,121874,3,113854013,113854342,esv2725782,Deletion,DEL,308,0.936170212766][743,121875,3,113854022,113854347,esv1006467,Deletion,DEL,313,0.963076923077][743,121876,3,113854022,113854347,nsv236315,Loss,DEL,313,0.963076923077][743,121877,3,113854022,113854355,dgv25e197,Deletion,DEL,314,0.942942942943][743,121878,3,113854028…	[743,5246,3,113847499,113918254,DRD3,314,0.00443784891527,id=ENSG00000151577]	[743,109443,3,113850248,113858346,-1,Intron,protein_coding,314,0.0387750061744]	[743,206,3,90504854,93504854,centromere,20349180]	-
3	114466484	114466793	DEL	352	7	ILL,PAC	2,4,0,8	[1632,121903,3,114466432,114466790,esv2725787,Deletion,DEL,306,0.854748603352][1632,121904,3,114466474,114466797,esv1002866,Deletion,DEL,309,0.956656346749][1632,121905,3,114466475,114466798,nsv237808,Loss,DEL,309,0.956656346749][1632,121906,3,114466477,114466800,esv2572379,Deletion,DEL,309,0.956656346749][1632,121907,3,114466480,114466792,esv8517,Loss,DEL,308,0.987179487179][1632,121908,3,114466…	[1632,5576,3,114056941,114866118,ZBTB20,309,0.000381869479731,id=ENSG00000181722]	.	[1632,206,3,90504854,93504854,centromere,20961630]	-
3	116275284	116275596	DEL	353	7	ILL,PAC	5,2,8,0,4	[1172,122000,3,116275225,116275737,esv3717,Deletion,DEL,312,0.609375][1172,122001,3,116275230,116275585,esv2725805,Deletion,DEL,301,0.847887323944][1172,122002,3,116275272,116275608,dgv124n6,Loss,DEL,312,0.928571428571][1172,122003,3,116275278,116275601,esv1002092,Deletion,DEL,312,0.965944272446][1172,122004,3,116275281,116275594,esv7322,Loss,DEL,310,0.990415335463][1172,122005,3,116275284,116275…	[1172,6058,3,115521235,117716095,LSAMP,312,0.000142150296602,id=ENSG00000185565]	[1172,109568,3,116271368,116286936,1,Intron,antisense,312,0.0200411099692]	[1172,206,3,90504854,93504854,centromere,22770430]	-
3	118281604	118281828	DEL	224	7	ILL,PAC	7,4,8	[2840,122058,3,118281563,118281830,esv2725815,Deletion,DEL,224,0.838951310861][2840,122059,3,118281574,118281916,esv3651,Deletion,DEL,224,0.654970760234][2840,122060,3,118281604,118281828,esv2668047,Deletion,DEL,224,1]	.	.	[2840,206,3,90504854,93504854,centromere,24776750]	-
3	119893985	119894444	DEL	472	7	ILL,PAC	2,8,5,0,4,3	[744,122135,3,119893790,119894615,esv2257745,Deletion,DEL,459,0.556363636364][744,122136,3,119893934,119894543,esv4361,Deletion,DEL,459,0.753694581281][744,122137,3,119893966,119894439,esv7231,Loss,DEL,454,0.959830866808][744,122138,3,119893974,119894431,esv2725828,Deletion,DEL,446,0.971677559913][744,122139,3,119893984,119894445,dgv125n6,Loss,DEL,459,0.995661605206][744,122140,3,119893985,119894…	[744,10224,3,119883492,120003941,GPR156,459,0.00381074147565,id=ENSG00000175697]	[744,109931,3,119892318,119899971,-1,Intron,protein_coding,459,0.0599764798118]	[744,206,3,90504854,93504854,centromere,26389131]	-
3	122138451	122138769	DEL	356	7	ILL,PAC	7,0,8,4,2	[1173,122218,3,122138374,122138841,esv5241,Deletion,DEL,318,0.680942184154][1173,122219,3,122138425,122138773,esv2725837,Deletion,DEL,318,0.913793103448]	.	.	[1173,206,3,90504854,93504854,centromere,28633597]	-
3	123236757	123237062	DEL	311	7	ILL,PAC	7,4,2,8	[2043,122267,3,123236704,123237167,esv5391,Deletion,DEL,305,0.658747300216][2043,122268,3,123236727,123237063,esv2725841,Deletion,DEL,305,0.907738095238][2043,122269,3,123236750,123237064,esv992794,Deletion,DEL,305,0.971337579618][2043,122270,3,123236750,123237076,esv9393,Loss,DEL,305,0.935582822086][2043,122271,3,123236757,123237072,esv1612025,Deletion,DEL,305,0.968253968254]	[2043,15036,3,123209667,123304032,PTPLB,305,0.00323213055688,id=ENSG00000206527]	[2043,110765,3,123221529,123247232,-1,Intron,protein_coding,305,0.0118663191067]	[2043,206,3,90504854,93504854,centromere,29731903]	-
3	124641522	124641625	INS	135	7	ILL,PAC	8,7	.	[4735,17150,3,124624289,124672663,MUC13,103,0.00212924298177,id=ENSG00000173702]	[4735,111036,3,124641151,124642373,-1,Intron,protein_coding,103,0.0842880523732]	[4735,206,3,90504854,93504854,centromere,31136668]	-
3	124890053	124890820	DEL	769	7	ILL,PAC	2,5,7,8,0,3,4	[463,122345,3,124889769,124890934,nsv513070,Loss,DEL,767,0.658369098712][463,122346,3,124889892,124891000,esv2119517,Deletion,DEL,767,0.692238267148][463,122347,3,124890023,124890894,esv2725853,Deletion,DEL,767,0.880597014925]	[463,17197,3,124801480,124998021,SLC12A8,767,0.00390249362728,id=ENSG00000221955]	[463,111098,3,124854627,124896586,-1,Intron,protein_coding,767,0.0182797492791]	[463,206,3,90504854,93504854,centromere,31385199]	-
3	124936295	124937163	DEL	878	7	ILL,PAC	4,3,5,0,8	[1174,122352,3,124936116,124937357,esv2112743,Deletion,DEL,868,0.699435938759][1174,122353,3,124936150,124937168,nsv513071,Loss,DEL,868,0.852652259332][1174,122354,3,124936197,124937451,esv5040,Deletion,DEL,868,0.692185007974][1174,122355,3,124936248,124937197,esv7551,Loss,DEL,868,0.914646996839][1174,122356,3,124936271,124937185,esv2725854,Deletion,DEL,868,0.949671772429][1174,122357,3,124936295…	[1174,17197,3,124801480,124998021,SLC12A8,868,0.00441638131484,id=ENSG00000221955]	.	[1174,206,3,90504854,93504854,centromere,31431441]	-
3	125607918	125608106	DEL	195	7	ILL,PAC	4,8	[4318,122405,3,125607878,125608138,esv2725859,Deletion,DEL,188,0.723076923077][4318,122406,3,125607908,125608106,esv2668381,Deletion,DEL,188,0.949494949495]	.	[4318,111209,3,125601928,125620275,1,Intron,pseudogene,188,0.0102469068513]	[4318,206,3,90504854,93504854,centromere,32103064]	-
3	126358938	126359250	DEL	352	7	ILL,PAC	4,3,2,7,8,0	[745,122501,3,126358867,126359435,esv2759,Deletion,DEL,312,0.549295774648][745,122502,3,126358918,126359286,esv2725874,Deletion,DEL,312,0.847826086957][745,122503,3,126358923,126359249,esv987935,Deletion,DEL,311,0.953987730061][745,122504,3,126358923,126359265,dgv126n6,Loss,DEL,312,0.912280701754][745,122505,3,126358938,126359265,esv1465418,Deletion,DEL,312,0.954128440367][745,122506,3,126358942,…	[745,18680,3,126290622,126373998,TXNRD3,312,0.00374208405296,id=ENSG00000197763]	[745,111519,3,126352895,126360874,-1,Intron,protein_coding,312,0.0391026444417]	[745,206,3,90504854,93504854,centromere,32854084]	-
3	129912687	129913034	DEL	331	7	ILL,PAC	8,3	[4095,122771,3,129912695,129913011,esv1176775,Deletion,DEL,316,0.910662824207]	.	.	[4095,206,3,90504854,93504854,centromere,36407833]	-
3	129938380	129938494	INS	362	7	ILL,PAC	8,6	.	.	[4617,112498,3,129937166,129940219,1,Intron,pseudogene,114,0.0373403209957]	[4617,206,3,90504854,93504854,centromere,36433526]	-
3	131708253	131713384	DEL	5147	7	ARR,ILL,PAC,SOL	0,10,3,8,4,1	[747,122870,3,131708038,131713671,nsv513073,Loss,DEL,5131,0.910882300728][747,122871,3,131708122,131714630,nsv10325,Loss,DEL,5131,0.788414259373][747,122872,3,131708157,131713017,esv2421563,Deletion,DEL,4764,0.92847398168][747,122873,3,131708181,131713277,dgv825n67,Loss,DEL,5024,0.979146365231][747,122874,3,131708207,131713395,esv7928,Loss,DEL,5131,0.98901310717][747,122875,3,131708213,131713386,…	[747,2169,3,131252399,132004254,CPNE4,5131,0.00682445418332,id=ENSG00000196353]	[747,112943,3,131624289,131753410,-1,Intron,protein_coding,5131,0.0397379202454]	[747,206,3,90504854,93504854,centromere,38203399]	-
3	133503782	133505083	DEL	1400	7	ILL,NEX,PAC	2,0,4,3,9,5,1,8,8	[167,122974,3,133503208,133505438,nsv513074,Loss,DEL,1301,0.583408071749][167,122975,3,133503658,133505216,esv3892,Deletion,DEL,1301,0.835044929397][167,122976,3,133503666,133505147,esv8734,Loss,DEL,1301,0.878460499662][167,122977,3,133503740,133505086,esv2725943,Deletion,DEL,1301,0.966567607727][167,122978,3,133503766,133505082,esv2661320,Deletion,DEL,1300,0.987841945289][167,122979,3,133503768,…	[167,6710,3,133502877,133544616,SRPRB,1301,0.0311698890726,id=ENSG00000144867]	[167,113428,3,133502989,133524519,1,Intron,protein_coding,1301,0.0604273107292]	[167,206,3,90504854,93504854,centromere,39998928]	-
3	134673916	134674556	DEL	673	7	ILL,PAC	3,0,4,8,2,7	[748,123018,3,134673734,134674754,esv2309200,Deletion,DEL,640,0.627450980392][748,123019,3,134673871,134674559,esv2725955,Deletion,DEL,640,0.93023255814][748,123020,3,134673902,134674555,esv2660214,Deletion,DEL,639,0.978560490046][748,123021,3,134673905,134674557,esv991539,Deletion,DEL,640,0.981595092025]	[748,1222,3,134316643,134979309,EPHB1,640,0.000965795740237,id=ENSG00000154928]	[748,113636,3,134670895,134825289,1,Intron,protein_coding,640,0.00414523880462]	[748,206,3,90504854,93504854,centromere,41169062]	-
3	136021013	136026200	DEL	5223	7	ILL,PAC,SOL	1,10,0,4,3,2,5,7,8	[168,123068,3,136020588,136026934,nsv821587,Deletion,DEL,5187,0.817365269461][168,123069,3,136020773,136026295,esv22097,Gain+Loss,UNK,5187,0.939333574792][168,123070,3,136020975,136027769,dgv37n50,Loss,DEL,5187,0.763467765676][168,123071,3,136020979,136026199,esv2725957,Deletion,DEL,5186,0.993486590038][168,123072,3,136021004,136026200,esv9585,Loss,DEL,5187,0.998267898383][168,123073,3,136021013,…	[168,3079,3,135969148,136056738,PCCB,5187,0.0592190889371,id=ENSG00000114054]	[168,113733,3,136019954,136035782,1,Intron,protein_coding,5187,0.327710386657]	[168,206,3,90504854,93504854,centromere,42516159]	Yes
3	136611989	136612089	INS	107	7	ILL,PAC	8,7	.	[4736,4584,3,136581050,136668665,NCK1,100,0.00114135707356,id=ENSG00000158092]	[4736,113836,3,136581162,136646825,1,Intron,protein_coding,100,0.00152292767616]	[4736,206,3,90504854,93504854,centromere,43107135]	-
3	137003210	137003309	INS	116	7	ILL,PAC	8,7	[4737,123104,3,137003243,137003319,esv8231,Gain,INS,66,0.666666666667]	.	.	[4737,206,3,90504854,93504854,centromere,43498356]	-
3	144693111	144693237	DEL	127	7	ILL,PAC	7,2,8,4	[2045,123469,3,144693108,144693265,esv2726013,Deletion,DEL,126,0.802547770701][2045,123470,3,144693110,144693235,esv1009481,Deletion,DEL,124,0.984126984127][2045,123471,3,144693110,144693236,esv2662197,Deletion,DEL,125,0.992063492063][2045,123472,3,144693112,144693237,nsv236967,Loss,DEL,125,0.992063492063]	.	.	[2045,207,3,194041961,194047251,contig,49348724]	-
3	145146469	145146971	DEL	493	7	ILL,PAC	8,4	[4319,123514,3,145146414,145147039,esv2726018,Deletion,DEL,502,0.8032][4319,123515,3,145146469,145146971,esv2669369,Deletion,DEL,502,1]	.	.	[4319,207,3,194041961,194047251,contig,48894990]	-
3	146385207	146394862	DEL	8422	7	ILL,NEX,PAC	0,9,1,8,4,7,2,3	[303,123590,3,146382812,146390985,esv988809,Deletion,DEL,5778,0.598446400829][303,123592,3,146384215,146390495,nsv513086,Loss,DEL,5288,0.547695494562][303,123593,3,146384641,146390650,nsv436383,Deletion,DEL,5443,0.563749352667][303,123598,3,146385190,146390405,nsv499017,Loss,DEL,5198,0.538373899534][303,123589,3,146382221,146391153,nsv435753,Deletion,DEL,5946,0.615846711548][303,123591,3,14638392…	.	.	[303,207,3,194041961,194047251,contig,47647099]	-
3	148566802	148567111	DEL	345	7	ILL,PAC	0,5,8,4,7,2	[749,123696,3,148566739,148567160,esv5048,Deletion,DEL,309,0.733966745843][749,123697,3,148566781,148567103,esv2726034,Deletion,DEL,301,0.934782608696][749,123698,3,148566793,148567120,dgv127n6,Loss,DEL,309,0.94495412844][749,123699,3,148566796,148567113,esv998869,Deletion,DEL,309,0.97476340694][749,123700,3,148566802,148567070,esv6949,Loss,DEL,268,0.867313915858][749,123701,3,148566802,148567120…	[749,12329,3,148508889,148577974,CPB1,309,0.00447275095896,id=ENSG00000153002]	[749,115335,3,148563414,148575243,1,Intron,protein_coding,309,0.0261222419478]	[749,207,3,194041961,194047251,contig,45474850]	-
3	149878083	149878376	DEL	342	7	ILL,PAC	2,8,0,4	[1636,123789,3,149878063,149878371,esv8256,Loss,DEL,288,0.935064935065][1636,123790,3,149878068,149878375,nsv236206,Loss,DEL,292,0.951140065147][1636,123791,3,149878095,149878366,esv2726044,Deletion,DEL,271,0.924914675768]	.	[1636,115718,3,149842818,149931168,1,Intron,processed_transcript,293,0.00331635540464]	[1636,207,3,194041961,194047251,contig,44163585]	-
3	152311738	152313156	DEL	1431	7	ILL,PAC	8,0,7,3,2,4	[751,123918,3,152311183,152313935,esv2608825,Deletion,DEL,1418,0.515261627907][751,123919,3,152311535,152313362,esv2230998,Deletion,DEL,1418,0.776135741653][751,123920,3,152311596,152313245,esv3211,Deletion,DEL,1418,0.859915100061][751,123921,3,152311612,152313361,nsv513088,Loss,DEL,1418,0.810748999428][751,123922,3,152311719,152313157,esv2726067,Deletion,DEL,1418,0.986091794159][751,123923,3,152…	.	.	[751,207,3,194041961,194047251,contig,41728805]	-
3	154096747	154097054	DEL	354	7	ILL,PAC	7,8,2,0,4	[1178,124014,3,154096732,154097069,esv2726081,Deletion,DEL,307,0.910979228487][1178,124015,3,154096733,154097053,esv1340831,Deletion,DEL,306,0.95625][1178,124016,3,154096743,154097056,esv5849,Loss,DEL,307,0.980830670927]	[1178,17402,3,154055461,154147504,GPR149,307,0.00333539758591,id=ENSG00000174948]	[1178,116299,3,154056061,154138827,-1,Intron,protein_coding,307,0.00370925259164]	[1178,207,3,194041961,194047251,contig,39944907]	-
3	155410973	155411283	DEL	344	7	ILL,PAC	4,8,7,2,0	[1179,124060,3,155410765,155411330,esv2726089,Deletion,DEL,310,0.548672566372][1179,124062,3,155410973,155411298,esv1066703,Deletion,DEL,310,0.953846153846][1179,124063,3,155410974,155411289,esv7423,Loss,DEL,309,0.980952380952]	[1179,17673,3,155093369,155462856,PLCH1,310,0.000839001101527,id=ENSG00000114805]	.	[1179,207,3,194041961,194047251,contig,38630678]	-
3	158116917	158117245	DEL	368	7	ILL,PAC	0,4,7,8,2	[1180,124155,3,158116884,158117240,esv2726099,Deletion,DEL,323,0.907303370787][1180,124156,3,158116910,158117272,esv6140,Loss,DEL,328,0.906077348066]	[1180,4049,3,157823644,158263519,RSRC1,328,0.000745666382495,id=ENSG00000174891]	[1180,116804,3,158072698,158178723,1,Intron,protein_coding,328,0.00309360999764]	[1180,207,3,194041961,194047251,contig,35924716]	-
3	158350751	158351912	DEL	1171	7	ILL,PAC	2,4,8,5,0,3	[752,124166,3,158349755,158352064,esv2518941,Deletion,DEL,1161,0.50281507146][752,124167,3,158350704,158351925,esv2726100,Deletion,DEL,1161,0.95085995086][752,124168,3,158350740,158351912,esv1141426,Deletion,DEL,1161,0.990614334471]	.	.	[752,207,3,194041961,194047251,contig,35690049]	-
3	159257021	159257691	DEL	680	7	ILL,PAC	4,2,8,5,0,7,3	[465,124199,3,159256978,159257696,dgv834n67,Loss,DEL,670,0.933147632312][465,124200,3,159256978,159257696,nsv821438,Deletion,DEL,670,0.933147632312][465,124201,3,159256979,159257791,esv4370,Deletion,DEL,670,0.825123152709][465,124202,3,159256991,159257706,esv2726105,Deletion,DEL,670,0.937062937063][465,124204,3,159257021,159257689,esv992343,Deletion,DEL,668,0.997014925373][465,124205,3,159257021,…	[465,6924,3,158680024,159615155,IQCJ-SCHIP1,670,0.000716477156676,id=ENSG00000250588]	[465,116968,3,158980473,159482231,1,Intron,protein_coding,670,0.00133530506738]	[465,207,3,194041961,194047251,contig,34784270]	-
3	159429000	159429185	DEL	197	7	ILL,PAC	4,2,8,7	[2047,124211,3,159428985,159429184,esv2664613,Deletion,DEL,184,0.924623115578][2047,124212,3,159428987,159429185,esv993836,Deletion,DEL,185,0.934343434343][2047,124213,3,159428991,159429173,esv2726107,Deletion,DEL,173,0.935135135135][2047,124214,3,159429000,159429199,esv1616680,Deletion,DEL,185,0.929648241206]	[2047,6924,3,158680024,159615155,IQCJ-SCHIP1,185,0.000197833244754,id=ENSG00000250588]	[2047,116968,3,158980473,159482231,1,Intron,protein_coding,185,0.000368703638009]	[2047,207,3,194041961,194047251,contig,34612776]	-
3	159681225	159681324	INS	107	7	ILL,PAC	8,7	.	.	[4738,117009,3,159632264,159706883,-1,Intron,lincRNA,99,0.00132673983838]	[4738,207,3,194041961,194047251,contig,34360637]	-
3	162408326	162408613	DEL	344	7	ILL,PAC	8,7,4,2,0	[1181,124423,3,162408258,162408665,esv4079,Deletion,DEL,287,0.70515970516][1181,124424,3,162408281,162408631,esv2726138,Deletion,DEL,287,0.82][1181,124425,3,162408299,162408614,esv996579,Deletion,DEL,287,0.911111111111][1181,124426,3,162408310,162408626,esv1626026,Deletion,DEL,287,0.908227848101][1181,124427,3,162408311,162408626,nsv236897,Loss,DEL,287,0.911111111111][1181,124428,3,162408318,1624…	.	.	[1181,207,3,194041961,194047251,contig,31633348]	-
3	162545362	162547658	MIS	2199	7	ILL,PAC	4,0,3,8	[1638,124474,3,162545362,162547641,esv1194229,Inversion,MIS,2279,0.992595818815][1638,124475,3,162545364,162548450,nsv513654,Inversion,MIS,2294,0.743357096565][1638,124476,3,162545564,162547674,esv6633,Inversion,MIS,2094,0.912020905923]	.	.	[1638,207,3,194041961,194047251,contig,31494303]	-
3	162717306	162723554	DEL	6028	7	ARR,ILL,PAC,SOL	1,10,4,8	[1903,124499,3,162715664,162725330,esv2529347,Loss,DEL,6248,0.646389406166][1903,124500,3,162716182,162724333,esv1009480,Deletion,DEL,6248,0.7665317139][1903,124501,3,162716658,162724542,dgv39n50,Loss,DEL,6248,0.792491121258][1903,124502,3,162716984,162724397,nsv10347,Loss,DEL,6248,0.842843653042][1903,124503,3,162717025,162724555,esv2646458,Deletion,DEL,6248,0.829747675963][1903,124504,3,1627171…	.	.	[1903,207,3,194041961,194047251,contig,31318407]	Yes
3	162764906	162769085	DEL	4176	7	ILL,PAC,SOL,NEX	7,3,0,4,2,10,10,5,8,1,9	[64,124519,3,162763700,162770294,esv2640060,Loss,DEL,4179,0.633757961783][64,124520,3,162763966,162769289,esv2472496,Deletion,DEL,4179,0.785083599474][64,124521,3,162764342,162769373,dgv113e180,Deletion,DEL,4179,0.830649970185][64,124522,3,162764342,162771032,nsv435749,Deletion,DEL,4179,0.62466367713][64,124523,3,162764713,162769282,esv2301108,Deletion,DEL,4179,0.914642153644][64,124524,3,1627647…	.	[64,117327,3,162744287,162925762,1,Intron,processed_transcript,4179,0.0230279652845]	[64,207,3,194041961,194047251,contig,31272876]	Yes
3	163464175	163464474	DEL	336	7	ILL,PAC	7,0,4,8,2,5	[753,124569,3,163464087,163464587,esv3245,Deletion,DEL,299,0.598][753,124570,3,163464144,163464498,esv8631,Loss,DEL,299,0.844632768362][753,124571,3,163464154,163464502,esv2726147,Deletion,DEL,299,0.859195402299][753,124572,3,163464168,163464481,dgv129n6,Loss,DEL,299,0.955271565495][753,124573,3,163464175,163464481,esv1253153,Deletion,DEL,299,0.977124183007]	.	.	[753,207,3,194041961,194047251,contig,30577487]	-
3	166544567	166544675	INS	355	7	ILL,PAC	6,8	[4618,124837,3,166544565,166544650,esv271178,Insertion,INS,83,0.768518518519]	.	.	[4618,207,3,194041961,194047251,contig,27497286]	-
3	170119564	170119877	DEL	373	7	ILL,PAC	4,0,8	[2231,124957,3,170119491,170119894,esv2726190,Deletion,DEL,313,0.776674937965][2231,124958,3,170119570,170119875,esv9386,Loss,DEL,305,0.974440894569][2231,124959,3,170119580,170119893,esv1668515,Deletion,DEL,297,0.948881789137]	.	.	[2231,207,3,194041961,194047251,contig,23922084]	-
3	170916937	170917042	INS	500	7	ILL,PAC	6,8	.	[4619,9858,3,170779128,171178197,TNIK,105,0.000263112394097,id=ENSG00000154310]	[4619,118174,3,170912425,170928904,-1,Intron,protein_coding,105,0.00637174585837]	[4619,207,3,194041961,194047251,contig,23124919]	-
3	171319250	171319352	INS	439	7	ILL,PAC	6,8	.	[4620,823,3,171318195,171528740,PLD1,102,0.000484457004441,id=ENSG00000075651]	[4620,118189,3,171318616,171320867,-1,UTR,protein_coding,102,0.0453131941359]	[4620,207,3,194041961,194047251,contig,22722609]	-
3	172400912	172401218	DEL	346	7	ILL,PAC	7,7,4,0,8,2	[754,125055,3,172400893,172401343,esv2726214,Deletion,DEL,306,0.68]	[754,3139,3,172348039,172429008,NCEH1,306,0.00377922414751,id=ENSG00000144959]	[754,118361,3,172365905,172428636,-1,Intron,protein_coding,306,0.00487797101911]	[754,207,3,194041961,194047251,contig,21640743]	-
3	177362996	177363268	DEL	409	7	ILL,PAC	0,8	[3048,125325,3,177362994,177363298,esv995831,Deletion,DEL,272,0.894736842105][3048,125326,3,177363031,177363336,esv1732902,Deletion,DEL,237,0.777049180328][3048,125327,3,177363055,177363476,esv2726242,Deletion,DEL,213,0.50593824228]	.	[3048,118616,3,177347344,177469698,1,Intron,lincRNA,272,0.00222305768508]	[3048,207,3,194041961,194047251,contig,16678693]	-
3	178550133	178550872	DEL	759	7	ILL,PAC	7,3,4,2,5,8,0	[467,125384,3,178549935,178551059,esv2299103,Deletion,DEL,739,0.657473309609][467,125385,3,178550115,178550863,esv2726254,Deletion,DEL,730,0.975935828877][467,125386,3,178550125,178550870,esv5860,Loss,DEL,737,0.989261744966][467,125387,3,178550131,178550871,nsv236354,Loss,DEL,738,0.997297297297][467,125388,3,178550133,178550874,esv1066766,Deletion,DEL,739,0.997300944669][467,125389,3,178550206,17…	[467,5666,3,177990720,178562217,KCNMB2,739,0.00129309515186,id=ENSG00000197584]	[467,118667,3,178546162,178560440,1,Intron,protein_coding,739,0.0517579492926][467,118658,3,178474922,178577276,-1,Intron,lincRNA,739,0.00722004025246]	[467,207,3,194041961,194047251,contig,15491089]	-
3	179654341	179654802	DEL	474	7	ILL,PAC	0,8,7,3,4,2,5	[468,125436,3,179654145,179654969,esv2395412,Deletion,DEL,461,0.559466019417][468,125437,3,179654331,179654787,esv2726261,Deletion,DEL,446,0.967462039046][468,125438,3,179654339,179654804,esv2676913,Deletion,DEL,461,0.991397849462][468,125439,3,179654340,179654804,esv1008971,Deletion,DEL,461,0.993534482759][468,125440,3,179654343,179654809,esv8438,Loss,DEL,459,0.984978540773][468,125441,3,1796544…	[468,9314,3,179512746,179754841,PEX5L,461,0.00190421115678,id=ENSG00000114757]	[468,118958,3,179616035,179689381,-1,Intron,protein_coding,461,0.00628527799744]	[468,207,3,194041961,194047251,contig,14387159]	-
3	180091669	180092914	DEL	1665	7	ILL,PAC	4,8,1	[2500,125460,3,180091669,180092914,esv2670888,Deletion,DEL,1245,1][2500,125459,3,180091445,180093820,esv2528959,Deletion,DEL,1245,0.524210526316]	.	.	[2500,207,3,194041961,194047251,contig,13949047]	-
3	185017344	185017654	DEL	350	7	ILL,PAC	8,7,0,4,3,2	[755,125713,3,185017265,185017723,esv3258,Deletion,DEL,310,0.676855895197][755,125714,3,185017327,185017653,esv7825,Loss,DEL,309,0.947852760736][755,125715,3,185017330,185017685,esv2726325,Deletion,DEL,310,0.87323943662][755,125716,3,185017340,185017665,esv1742989,Deletion,DEL,310,0.953846153846]	[755,19030,3,185000729,185206885,MAP3K13,310,0.00150371563282,id=ENSG00000073803]	[755,120385,3,185003432,185146284,1,Intron,protein_coding,310,0.00217007812281]	[755,207,3,194041961,194047251,contig,9024307]	-
3	185590420	185590722	DEL	300	7	ILL,PAC	4,8	.	.	.	[4321,207,3,194041961,194047251,contig,8451239]	-
3	186581033	186585285	DEL	4273	7	ILL,NEX,PAC	4,7,0,3,9,2,8,1	[304,125815,3,186580998,186585416,esv4395,Deletion,DEL,4252,0.962426437302][304,125816,3,186581015,186585303,dgv41n47,Loss,DEL,4252,0.991604477612][304,125817,3,186581029,186585278,esv2726342,Deletion,DEL,4245,0.998353715898][304,125818,3,186581033,186585302,esv1410182,Deletion,DEL,4252,0.996017802764][304,125819,3,186581033,186585441,nsv435747,Deletion,DEL,4252,0.964609800363][304,125820,3,18658…	.	.	[304,207,3,194041961,194047251,contig,7456676]	Yes
3	188304831	188305164	DEL	365	7	ILL,PAC	7,8,0,4	[1639,125911,3,188304793,188305229,esv2726356,Deletion,DEL,333,0.76376146789][1639,125912,3,188304832,188305164,nsv236225,Loss,DEL,332,0.996996996997][1639,125913,3,188304849,188305171,esv7339,Loss,DEL,315,0.945945945946][1639,125914,3,188304849,188305182,esv1727014,Deletion,DEL,315,0.945945945946]	[1639,12888,3,187871072,188608460,LPP,333,0.000451594004784,id=ENSG00000145012]	[1639,121027,3,188242576,188326948,1,Intron,protein_coding,333,0.00394680699758]	[1639,207,3,194041961,194047251,contig,5736797]	-
3	190478461	190478635	DEL	178	7	ILL,PAC	4,7,2,8	[2048,126066,3,190478427,190478726,esv4516,Deletion,DEL,174,0.581939799331][2048,126067,3,190478458,190478634,esv2658724,Deletion,DEL,173,0.982954545455][2048,126068,3,190478459,190478634,nsv237053,Loss,DEL,173,0.988571428571][2048,126069,3,190478464,190478639,esv2726388,Deletion,DEL,171,0.977142857143]	.	.	[2048,207,3,194041961,194047251,contig,3563326]	-
3	191064685	191071668	DEL	6842	7	ILL,PAC,SOL,NEX	8,9,1,7,0,3,4,5,10,2	[95,126136,3,191065392,191069984,dgv634n27,Loss,DEL,4592,0.657597021338][95,126137,3,191065392,191069984,esv2421497,Deletion,DEL,4592,0.657597021338][95,126138,3,191065392,191069984,nsv818201,Loss,DEL,4592,0.657597021338][95,126139,3,191065434,191069850,nsv514193,Loss,DEL,4416,0.632392954318][95,126140,3,191065921,191069984,nsv818202,Gain+Loss,UNK,4063,0.581841615352][95,126118,3,191059322,191073…	[95,17769,3,191046866,191116459,CCDC50,6983,0.100340551492,id=ENSG00000152492]	[95,121257,3,191047513,191074876,1,Intron,protein_coding,6983,0.255198625882]	[95,207,3,194041961,194047251,contig,2970293]	-
3	191856098	191856424	DEL	360	7	ILL,PAC	2,7,8,0,4,5	[756,126202,3,191856050,191856559,esv5354,Deletion,DEL,326,0.64047151277][756,126203,3,191856091,191856428,esv1011205,Deletion,DEL,326,0.967359050445][756,126204,3,191856098,191856436,esv1663735,Deletion,DEL,326,0.96449704142][756,126205,3,191856099,191856433,esv2726408,Deletion,DEL,325,0.973053892216][756,126206,3,191856101,191856426,esv5624,Loss,DEL,323,0.990797546012]	.	.	[756,207,3,194041961,194047251,contig,2185537]	-
3	192358911	192359194	DEL	367	7	ILL,PAC	8,0	[3049,126255,3,192358895,192359193,esv2674424,Deletion,DEL,282,0.946308724832][3049,126256,3,192358905,192359407,esv2726413,Deletion,DEL,283,0.56374501992]	[3049,18205,3,191857184,192485553,FGF12,283,0.000450372313084,id=ENSG00000114279]	.	[3049,207,3,194041961,194047251,contig,1682767]	-
3	192744355	192744890	DEL	553	7	ILL,PAC	8,2,7,8,0,3,4,5	[305,126286,3,192744238,192745081,esv2263187,Deletion,DEL,535,0.634638196916][305,126287,3,192744252,192745034,esv997387,Deletion,DEL,535,0.684143222506][305,126288,3,192744334,192745169,esv4517,Deletion,DEL,535,0.640718562874][305,126289,3,192744351,192744914,esv5609,Loss,DEL,535,0.95026642984][305,126290,3,192744353,192744892,esv1002493,Deletion,DEL,535,0.992578849722][305,126291,3,192744353,19…	.	.	[305,207,3,194041961,194047251,contig,1297071]	-
3	194041956	194047261	DEL	6152	7	ILL,PAC	1,8	.	.	.	[3816,207,3,194041961,194047251,contig,0]	Yes
3	194121172	194121922	DEL	759	7	ILL,PAC	3,2,7,8,0,4,5	[469,126386,3,194120988,194122115,esv2374294,Deletion,DEL,750,0.665483584738][469,126387,3,194121038,194121982,nsv513103,Loss,DEL,750,0.794491525424][469,126388,3,194121136,194121926,esv2726434,Deletion,DEL,750,0.949367088608][469,126389,3,194121164,194121921,esv2664708,Deletion,DEL,749,0.989431968296][469,126390,3,194121169,194121925,esv988563,Deletion,DEL,750,0.992063492063][469,126391,3,194121…	.	.	[469,207,3,194041961,194047251,contig,73921]	-
3	194384098	194384504	DEL	398	7	ILL,PAC	8,3,0	[2233,126412,3,194383907,194384676,esv2297678,Deletion,DEL,406,0.527958387516][2233,126413,3,194383914,194384633,esv2726441,Deletion,DEL,406,0.564673157163][2233,126414,3,194383922,194384551,nsv821145,Deletion,DEL,406,0.64546899841][2233,126416,3,194384086,194384477,esv993455,Deletion,DEL,379,0.933497536946][2233,126417,3,194384086,194384477,nsv237578,Loss,DEL,379,0.933497536946][2233,126418,3,19…	[2233,20809,3,194361517,194393206,LSG1,406,0.0128120167882,id=ENSG00000041802]	[2233,121758,3,194380863,194386285,-1,Intron,protein_coding,406,0.0748801180376]	[2233,207,3,194041961,194047251,contig,336847]	-
3	194398800	194400462	DEL	1642	7	ILL,PAC,SOL,NEX	10,8,9,1,3,0	[757,126424,3,194398663,194400487,nsv515000,Complex,UNK,1662,0.911184210526][757,126425,3,194398669,194400464,nsv513105,Loss,DEL,1662,0.925905292479][757,126426,3,194398671,194400467,esv4256,Deletion,DEL,1662,0.925389755011][757,126427,3,194398688,194400295,esv991648,Deletion,DEL,1495,0.899518652226][757,126428,3,194398733,194400288,esv8176,Loss,DEL,1488,0.895306859206][757,126429,3,194398739,194…	.	.	[757,207,3,194041961,194047251,contig,351549]	Yes
3	194614739	194615040	DEL	344	7	ILL,PAC	2,4,0,7,8	[1184,126464,3,194614708,194615034,esv2726450,Deletion,DEL,295,0.90490797546][1184,126465,3,194614723,194615039,esv2661697,Deletion,DEL,300,0.949367088608][1184,126466,3,194614732,194615041,esv9638,Loss,DEL,301,0.974110032362]	.	.	[1184,207,3,194041961,194047251,contig,567488]	-
3	195347608	195453950	INS	83171	7	ILL,PAC	1,8	[3819,126561,3,195333099,195456889,dgv5366n71,Gain,INS,106342,0.859051619678][3819,126567,3,195340926,195456629,nsv820189,Gain,INS,106342,0.91909457836][3819,126570,3,195341611,195487543,nsv822408,Gain,INS,106342,0.728709261848][3819,126580,3,195379517,195477817,esv22821,Gain+Loss,UNK,74433,0.699939816817]	[3819,21217,3,195447753,195467994,MUC20,6197,0.05827424724,id=ENSG00000176945]	[3819,121911,3,195382436,195383406,-1,NonCoding,lincRNA,970,0.00912151360704][3819,121912,3,195383407,195383511,-1,Intron,lincRNA,104,0.000977976716631][3819,121913,3,195383512,195383601,-1,NonCoding,lincRNA,89,0.000836922382502][3819,121914,3,195383602,195384175,-1,Intron,lincRNA,573,0.00538827556375][3819,121915,3,195384176,195384798,-1,NonCoding,lincRNA,622,0.00584905305524][3819,121916,3,1953…	[3819,207,3,194041961,194047251,contig,1300357]	-
3	195451979	195452672	DEL	611	7	ILL,PAC	3,8	[4097,126622,3,195451984,195452579,esv2726488,Deletion,DEL,595,0.858585858586][4097,126623,3,195451992,195452504,nsv237976,Loss,DEL,512,0.738816738817][4097,126624,3,195452212,195452667,nsv236267,Loss,DEL,455,0.656565656566]	[4097,21217,3,195447753,195467994,MUC20,693,0.0342374388617,id=ENSG00000176945]	[4097,121952,3,195451551,195453443,1,CDS,protein_coding,693,0.366279069767]	[4097,207,3,194041961,194047251,contig,1404728]	-
3	195457234	195470997	DEL	12964	7	ILL,PAC,ARR	8,3,4,10,0	[1185,126628,3,195456590,195469269,nsv819699,Loss,DEL,12035,0.874445978348][1185,126631,3,195457248,195471074,dgv906e199,Deletion,DEL,13749,0.994430782584][1185,126632,3,195457259,195471194,esv2726490,Deletion,DEL,13738,0.985862935056]	[1185,21217,3,195447753,195467994,MUC20,10760,0.53159428882,id=ENSG00000176945]	[1185,121955,3,195456611,195460020,1,Intron,protein_coding,2786,0.202426796483][1185,121956,3,195460021,195460089,1,CDS,protein_coding,68,0.00494078325946][1185,121957,3,195460090,195460422,1,UTR,protein_coding,332,0.0241226476786]	[1185,207,3,194041961,194047251,contig,1409983]	-
4	548830	549323	INS	493	7	NEX,PAC	9,8	.	.	.	[5046,210,4,0,10000,telomere,538830]	Yes
4	1040122	1040627	INS	116	7	NEX,PAC	8,9	.	.	.	[4867,211,4,1423146,1478646,contig,382519]	-
4	1602959	1603670	DEL	721	7	ILL,PAC	8,4,3,8,2,5,0	[471,127587,4,1602780,1603940,esv21905,Loss,DEL,711,0.612931034483][471,127588,4,1602786,1603856,esv2391637,Deletion,DEL,711,0.664485981308][471,127590,4,1602824,1603666,esv2726824,Deletion,DEL,707,0.839667458432][471,127591,4,1602824,1604045,nsv513116,Loss,DEL,711,0.58230958231][471,127592,4,1602956,1603669,esv2676406,Deletion,DEL,710,0.995792426367]	.	.	[471,211,4,1423146,1478646,contig,124313]	-
4	2397825	2398460	DEL	654	7	ILL,PAC	0,3,8	[2237,127677,4,2397593,2398649,esv2058080,Deletion,DEL,635,0.601325757576][2237,127678,4,2397660,2398658,nsv513117,Loss,DEL,635,0.63627254509][2237,127680,4,2397749,2398496,esv6725,Loss,DEL,635,0.850066934404][2237,127681,4,2397764,2398509,esv27184,Loss,DEL,635,0.852348993289][2237,127682,4,2397764,2398594,nsv821601,Deletion,DEL,635,0.765060240964][2237,127683,4,2397796,2398573,esv4159,Deletion,D…	[2237,11877,4,2271309,2420390,ZFYVE28,635,0.00425942943769,id=ENSG00000159733]	[2237,123704,4,2355801,2420011,-1,Intron,protein_coding,635,0.00988942532316]	[2237,211,4,1423146,1478646,contig,919179]	-
4	3817094	3817199	INS	115	7	ILL,PAC	8,4	.	.	.	[4404,211,4,1423146,1478646,contig,2338448]	-
4	3827784	3827951	DEL	129	7	ILL,PAC	4,8	[4322,127992,4,3827760,3827876,esv2726954,Deletion,DEL,92,0.550898203593][4322,127993,4,3827782,3827972,esv1378982,Deletion,DEL,167,0.878947368421][4322,127994,4,3827787,3827994,esv2726955,Deletion,DEL,164,0.792270531401]	.	.	[4322,211,4,1423146,1478646,contig,2349138]	-
4	4041215	4041553	DEL	356	7	ILL,PAC	4,3,8	[2769,128011,4,4041070,4041622,esv2104781,Deletion,DEL,338,0.61231884058][2769,128012,4,4041231,4041569,esv1204722,Deletion,DEL,322,0.952662721893]	.	.	[2769,211,4,1423146,1478646,contig,2562569]	-
4	6005378	6006166	INS	300	7	NEX,PAC	9,8	.	.	.	[4870,212,4,8799203,8818203,contig,2793037]	-
4	7635512	7635853	DEL	358	7	ILL,PAC	0,4,3,2,8	[1186,128417,4,7635491,7635921,esv2727059,Deletion,DEL,341,0.793023255814][1186,128418,4,7635511,7635852,esv2658823,Deletion,DEL,340,0.99706744868][1186,128419,4,7635512,7635853,esv1317344,Deletion,DEL,341,1]	[1186,15785,4,7194265,7744554,SORCS2,341,0.000619674389275,id=ENSG00000184985]	[1186,124866,4,7533357,7640054,1,Intron,protein_coding,341,0.00319596614713]	[1186,212,4,8799203,8818203,contig,1163350]	-
4	7726360	7726556	INS	197	7	ILL,PAC	8,4	.	[4405,15785,4,7194265,7744554,SORCS2,196,0.000356176481812,id=ENSG00000184985]	[4405,124898,4,7725611,7726880,1,Intron,protein_coding,196,0.154452324665]	[4405,212,4,8799203,8818203,contig,1072647]	-
4	7995809	7996894	DEL	1113	7	ILL,PAC	8,8,5,0,7,3,4,2	[306,128501,4,7995743,7997171,esv4240,Deletion,DEL,1085,0.759803921569][306,128502,4,7995797,7996895,esv1000260,Deletion,DEL,1085,0.988160291439][306,128503,4,7995805,7996886,esv2727098,Deletion,DEL,1077,0.992626728111][306,128504,4,7995809,7996908,esv1632857,Deletion,DEL,1085,0.987261146497]	[306,15993,4,7967039,8160559,ABLIM2,1085,0.00560665564283,id=ENSG00000163995]	[306,124965,4,7994655,8009785,-1,Intron,protein_coding,1085,0.0717118307997]	[306,212,4,8799203,8818203,contig,802309]	-
4	8799199	8818205	DEL	19003	7	ILL,NEX,PAC	9,8,1	.	.	.	[2503,212,4,8799203,8818203,contig,0]	Yes
4	10211267	10234568	DEL	23336	7	ILL,NEX,PAC	4,2,5,9,8,1,7,0,3	[171,128821,4,10198623,10238559,nsv253,Loss,DEL,23301,0.583458533654][171,128825,4,10210653,10235268,esv2422131,Deletion,DEL,23301,0.946617915905][171,128826,4,10210658,10236176,dgv89n16,Deletion,DEL,23301,0.913120150482][171,128827,4,10211189,10234566,dgv861n67,Loss,DEL,23299,0.99666338709][171,128828,4,10211189,10234566,nsv820611,Deletion,DEL,23299,0.99666338709][171,128830,4,10211214,10234720,…	.	.	[171,213,4,9274642,9324642,clone,886625]	-
4	14956852	14956954	INS	111	7	ILL,NEX,PAC	7,8,9	[2902,129110,4,14956824,14956922,esv9198,Gain,INS,70,0.686274509804][2902,129111,4,14956868,14956933,esv6156,Gain,INS,65,0.637254901961]	.	.	[2902,213,4,9274642,9324642,clone,5632210]	Yes
4	17202765	17203067	DEL	338	7	ILL,PAC	0,2,5,4,7,8	[760,129237,4,17202760,17203065,esv2727235,Deletion,DEL,300,0.983606557377][760,129238,4,17202760,17203069,esv1001777,Deletion,DEL,302,0.977346278317][760,129239,4,17202763,17203071,esv6259,Loss,DEL,302,0.980519480519][760,129240,4,17202765,17203075,esv1180005,Deletion,DEL,302,0.974193548387][760,129241,4,17202766,17203075,esv2506808,Deletion,DEL,301,0.974110032362][760,129242,4,17202766,17203075…	.	.	[760,213,4,9274642,9324642,clone,7878123]	-
4	19057471	19057967	DEL	504	7	ILL,PAC	8,2,4,3,0,7	[761,129311,4,19057321,19058124,esv2120942,Deletion,DEL,496,0.617683686177][761,129312,4,19057400,19057988,esv29790,Gain+Loss,UNK,496,0.843537414966][761,129313,4,19057400,19057988,nsv821319,Deletion,DEL,496,0.843537414966][761,129314,4,19057400,19057988,nsv822499,Loss,DEL,496,0.843537414966][761,129317,4,19057456,19057975,esv2727243,Deletion,DEL,496,0.955684007707][761,129318,4,19057471,19057969…	.	.	[761,213,4,9274642,9324642,clone,9732829]	-
4	19079465	19085551	DEL	6103	7	ILL,PAC	2,3,0,8,5,7,4	[473,129321,4,19078499,19086229,esv2426521,Deletion,DEL,6086,0.787322121604][473,129322,4,19078703,19086176,dgv90n16,Deletion,DEL,6086,0.814398501271][473,129323,4,19079270,19085764,esv1938791,Deletion,DEL,6086,0.937172774869][473,129324,4,19079441,19085635,esv4890,Deletion,DEL,6086,0.982563771392][473,129325,4,19079450,19085565,dgv123e180,Deletion,DEL,6086,0.995257563369][473,129326,4,19079450,1…	.	.	[473,213,4,9274642,9324642,clone,9754823]	Yes
4	20407541	20408528	DEL	993	7	ILL,PAC	4,3,2,0,8,1,5	[474,129399,4,20407510,20408609,esv2863,Deletion,DEL,987,0.898089171975][474,129400,4,20407532,20408569,esv2727260,Deletion,DEL,987,0.951783992285][474,129401,4,20407538,20408527,dgv925e199,Deletion,DEL,986,0.996966632963][474,129402,4,20407568,20408857,esv25235,Loss,DEL,960,0.744763382467][474,129403,4,20407568,20408857,nsv821168,Deletion,DEL,960,0.744763382467]	[474,1947,4,20254883,20622184,SLIT2,987,0.00268716937879,id=ENSG00000145147]	[474,126221,4,20270505,20469374,1,Intron,protein_coding,987,0.00496306613902]	[474,213,4,9274642,9324642,clone,11082899]	-
4	21161005	21167098	DEL	6119	7	ILL,PAC	2,3,8,4,0,7	[762,129444,4,21159672,21167100,esv1005654,Deletion,DEL,6093,0.820274636511][762,129445,4,21160045,21167592,esv2657498,Deletion,DEL,6093,0.807340665165][762,129446,4,21160314,21167128,nsv513123,Loss,DEL,6093,0.894188435574][762,129447,4,21160408,21167871,esv2637742,Deletion,DEL,6093,0.816427710036][762,129448,4,21160662,21167279,dgv91n16,Deletion,DEL,6093,0.920810034759][762,129449,4,21160802,211…	[762,2920,4,20730239,21950422,KCNIP4,6093,0.00499351326809,id=ENSG00000185774]	[762,126329,4,20884333,21950193,-1,Intron,protein_coding,6093,0.00571651061115]	[762,214,4,31820917,31837417,contig,10653819]	Yes
4	23721683	23721986	DEL	316	7	ILL,PAC	2,4,8,7	[2111,129620,4,23721620,23722079,esv3923,Deletion,DEL,303,0.660130718954][2111,129621,4,23721642,23721994,esv2727297,Deletion,DEL,303,0.860795454545][2111,129622,4,23721665,23722004,dgv138n6,Loss,DEL,303,0.893805309735]	.	.	[2111,214,4,31820917,31837417,contig,8098931]	-
4	25241055	25241191	DEL	145	7	ILL,PAC	7,8,2,4	[2112,129667,4,25241049,25241190,esv2662257,Deletion,DEL,135,0.957446808511][2112,129668,4,25241049,25241308,esv2727308,Deletion,DEL,136,0.525096525097]	[2112,5011,4,25162263,25280714,PI4K2B,136,0.00114815408903,id=ENSG00000038210]	[2112,126589,4,25236054,25253942,1,Intron,protein_coding,136,0.00760286225403]	[2112,214,4,31820917,31837417,contig,6579726]	-
4	25497165	25497453	DEL	302	7	ILL,PAC	8,4,2	[2719,129677,4,25497015,25497461,esv2727309,Deletion,DEL,288,0.645739910314][2719,129678,4,25497112,25497536,esv4324,Deletion,DEL,288,0.679245283019][2719,129679,4,25497165,25497478,esv1139530,Deletion,DEL,288,0.920127795527][2719,129680,4,25497251,25497469,esv2742054,Deletion,DEL,202,0.701388888889]	.	.	[2719,214,4,31820917,31837417,contig,6323464]	-
4	26290475	26295386	DEL	4987	7	ILL,PAC,ARR,SOL	7,3,2,4,8,5,0,10,1	[172,129729,4,26290405,26295506,esv2667378,Deletion,DEL,4911,0.96275240149][172,129730,4,26290417,26295508,dgv866n67,Loss,DEL,4911,0.964643488509][172,129731,4,26290477,26295344,esv26621,Loss,DEL,4867,0.991040521279]	[172,6855,4,26165077,26436541,RBPJ,4911,0.0180907965697,id=ENSG00000168214]	.	[172,214,4,31820917,31837417,contig,5525531]	Yes
4	28564300	28564611	DEL	350	7	ILL,PAC	0,2,7,8,4	[1187,129835,4,28564286,28564609,esv1006399,Deletion,DEL,309,0.956656346749][1187,129836,4,28564300,28564624,esv1541206,Deletion,DEL,311,0.95987654321][1187,129837,4,28564301,28564613,esv2727325,Deletion,DEL,310,0.99358974359][1187,129838,4,28564302,28564635,esv8125,Loss,DEL,309,0.927927927928]	.	[1187,126961,4,28478132,28579537,1,Intron,lincRNA,311,0.00306690991568]	[1187,214,4,31820917,31837417,contig,3256306]	-
4	29661122	29661438	DEL	367	7	ILL,PAC	0,7,4,8,2,8,5	[475,129917,4,29661066,29661578,esv5425,Deletion,DEL,316,0.6171875][475,129918,4,29661111,29661438,esv1010958,Deletion,DEL,316,0.966360856269][475,129919,4,29661114,29661436,esv2727333,Deletion,DEL,314,0.975155279503][475,129920,4,29661122,29661450,esv1288638,Deletion,DEL,316,0.963414634146][475,129921,4,29661123,29661450,nsv293810,Loss,DEL,315,0.963302752294][475,129922,4,29661126,29661442,esv72…	.	.	[475,214,4,31820917,31837417,contig,2159479]	-
4	31013963	31014973	DEL	1130	7	ILL,PAC	0,3,2,4,8,1	[764,129988,4,31013910,31014997,esv2727341,Deletion,DEL,1010,0.929162833487][764,129989,4,31013920,31015043,esv1008795,Loss,DEL,1010,0.899376669635][764,129990,4,31013920,31015043,nsv822516,Loss,DEL,1010,0.899376669635][764,129991,4,31013947,31014972,esv2668857,Deletion,DEL,1009,0.984390243902]	[764,7822,4,30722037,31148422,PCDH7,1010,0.00236875124594,id=ENSG00000169851]	[764,127011,4,30921992,31144094,1,Intron,protein_coding,1010,0.00454746017596]	[764,214,4,31820917,31837417,contig,805944]	-
4	31205837	31206135	DEL	355	7	ILL,PAC	8,2,4,7,0	[1188,130002,4,31205741,31206223,esv3348,Deletion,DEL,298,0.618257261411][1188,130003,4,31205772,31206129,esv2727344,Deletion,DEL,292,0.817927170868][1188,130004,4,31205816,31206134,nsv293773,Loss,DEL,297,0.933962264151][1188,130005,4,31205820,31206138,esv988868,Deletion,DEL,298,0.937106918239][1188,130006,4,31205823,31206141,esv2498634,Deletion,DEL,298,0.937106918239][1188,130007,4,31205827,3120…	.	[1188,127020,4,31198084,31213172,1,Intron,lincRNA,298,0.019750795334]	[1188,214,4,31820917,31837417,contig,614782]	-
4	31338497	31338687	DEL	194	7	ILL,PAC	8,2,4,7	[2113,130019,4,31338396,31338753,esv2869,Deletion,DEL,190,0.532212885154][2113,130020,4,31338439,31338684,esv2727346,Deletion,DEL,187,0.763265306122][2113,130021,4,31338493,31338691,nsv292557,Loss,DEL,190,0.959595959596]	.	.	[2113,214,4,31820917,31837417,contig,482230]	-
4	32834582	32840784	DEL	7351	7	ILL,PAC	1,8	.	.	.	[3826,215,4,32834638,32840638,contig,0]	Yes
4	34531642	34531951	DEL	358	7	ILL,PAC	8,4,0,2	[1649,130236,4,34531616,34531950,esv2659134,Deletion,DEL,308,0.922155688623][1649,130237,4,34531617,34531991,esv2727384,Deletion,DEL,309,0.826203208556][1649,130238,4,34531632,34531965,nsv293710,Loss,DEL,309,0.927927927928]	.	.	[1649,215,4,32834638,32840638,contig,1691004]	-
4	36469923	36470238	DEL	327	7	ILL,PAC	4,8,2	[2720,130407,4,36469890,36470250,esv2727408,Deletion,DEL,315,0.875][2720,130408,4,36469905,36470256,dgv142n6,Loss,DEL,315,0.897435897436][2720,130409,4,36469918,36470250,esv1002884,Deletion,DEL,315,0.948795180723][2720,130410,4,36469923,36470256,esv1266759,Deletion,DEL,315,0.945945945946][2720,130411,4,36469926,36470310,esv5600,Loss,DEL,312,0.8125]	.	.	[2720,215,4,32834638,32840638,contig,3629285]	-
4	36780628	36780938	DEL	359	7	ILL,PAC	2,3,8,0,4	.	.	.	[1189,216,4,40296396,40297096,contig,3515458]	-
4	36842760	36843090	DEL	357	7	ILL,PAC	7,2,4,8,0	[1190,130434,4,36842692,36843296,esv2340849,Deletion,DEL,330,0.546357615894][1190,130435,4,36842720,36843197,esv3477,Deletion,DEL,330,0.691823899371][1190,130436,4,36842747,36843089,nsv291348,Loss,DEL,329,0.961988304094][1190,130437,4,36842757,36843090,esv7040,Loss,DEL,330,0.990990990991][1190,130438,4,36842760,36843103,esv1166618,Deletion,DEL,330,0.962099125364][1190,130439,4,36842816,36843307,e…	.	.	[1190,216,4,40296396,40297096,contig,3453306]	-
4	37903259	37903359	INS	134	7	ILL,PAC	8,7	.	[4739,8794,4,37892708,38140796,TBC1D1,100,0.000403082777079,id=ENSG00000065882]	[4739,127301,4,37892970,37903623,1,Intron,protein_coding,100,0.00938702712851]	[4739,216,4,40296396,40297096,contig,2393037]	-
4	39031090	39031359	DEL	315	7	ILL,PAC	8,7,0,5,2,4	[767,130553,4,39031011,39031348,esv2727454,Deletion,DEL,258,0.765578635015][767,130554,4,39031050,39031475,esv3383,Deletion,DEL,269,0.632941176471][767,130555,4,39031051,39031365,esv6492,Loss,DEL,269,0.856687898089][767,130556,4,39031081,39031362,esv1006603,Deletion,DEL,269,0.957295373665][767,130557,4,39031091,39031372,nsv291693,Loss,DEL,268,0.953736654804]	[767,9446,4,38968365,39034542,TMEM156,269,0.00406485637004,id=ENSG00000121895]	[767,127485,4,39000530,39033845,-1,Intron,protein_coding,269,0.00807444094252]	[767,216,4,40296396,40297096,contig,1265037]	-
4	40024961	40026275	DEL	1411	7	ILL,PAC,SOL,NEX	10,3,1,9,0,8,2	[476,130629,4,40024849,40026487,nsv513129,Loss,DEL,1314,0.802197802198][476,130630,4,40024915,40026606,dgv934e199,Deletion,DEL,1314,0.777054997043][476,130631,4,40024930,40026294,esv7855,Loss,DEL,1314,0.963343108504][476,130632,4,40024930,40026430,esv2727475,Deletion,DEL,1314,0.876][476,130633,4,40025327,40026129,esv23637,Loss,DEL,802,0.610350076104]	.	.	[476,216,4,40296396,40297096,contig,270121]	-
4	40235027	40237059	MIS	1952	7	ILL,NEX,PAC	3,3,9,0,8,4,2	[477,130641,4,40234073,40236494,nsv513655,Inversion,MIS,1467,0.60594795539][477,130642,4,40235073,40238114,nsv513656,Inversion,MIS,1986,0.653074646498]	[477,11369,4,40192673,40248587,RHOH,2032,0.036341524484,id=ENSG00000168421]	[477,127900,4,40192959,40244333,1,Intron,protein_coding,2032,0.0395530813252]	[477,216,4,40296396,40297096,contig,59337]	-
4	41445194	41445294	DEL	100	7	ILL,PAC	7,4,8	[2842,130714,4,41445157,41445315,esv2727487,Deletion,DEL,100,0.632911392405][2842,130716,4,41445212,41445312,esv1310867,Deletion,DEL,82,0.82][2842,130717,4,41445213,41445312,nsv290711,Loss,DEL,81,0.81][2842,130718,4,41445218,41445292,esv2727488,Deletion,DEL,74,0.74]	[2842,12593,4,41361624,41702061,LIMCH1,100,0.00029374010463,id=ENSG00000064042]	[2842,128045,4,41362954,41496552,1,Intron,protein_coding,100,0.000748514199314]	[2842,216,4,40296396,40297096,contig,1148098]	-
4	42762681	42769543	DEL	6867	7	ILL,PAC,ARR,SOL	2,4,10,7,1,8,3,5,0	[173,130778,4,42762493,42769726,esv2075080,Deletion,DEL,6862,0.948707313701][173,130779,4,42762609,42769535,esv2727493,Deletion,DEL,6854,0.989604389258][173,130780,4,42762677,42769544,nsv499040,Loss,DEL,6862,0.999271880006][173,130781,4,42762677,42770242,dgv937e199,Deletion,DEL,6862,0.9070720423][173,130782,4,42762684,42769575,esv9333,Loss,DEL,6859,0.995356261791][173,130783,4,42762742,42769519,e…	.	.	[173,216,4,40296396,40297096,contig,2465585]	-
4	43399937	43400037	INS	318	7	ILL,PAC	6,8	.	.	.	[4621,216,4,40296396,40297096,contig,3102841]	-
4	43931497	43931837	DEL	392	7	ILL,PAC	0,4,8,7,2,8,5	[478,130853,4,43931481,43931874,esv5884,Loss,DEL,340,0.865139949109][478,130854,4,43931483,43931821,esv2727502,Deletion,DEL,324,0.952941176471][478,130855,4,43931495,43931835,esv1005663,Deletion,DEL,338,0.994117647059][478,130856,4,43931496,43931837,esv1663381,Deletion,DEL,340,0.99706744868][478,130857,4,43931497,43931837,nsv289594,Loss,DEL,340,1]	.	.	[478,216,4,40296396,40297096,contig,3634401]	-
4	44507279	44507730	DEL	463	7	ILL,PAC	0,2,8,7,4,3,5	[479,130904,4,44507065,44507913,esv1998314,Deletion,DEL,451,0.531839622642][479,130906,4,44507230,44507818,esv3431,Deletion,DEL,451,0.767006802721][479,130907,4,44507270,44507728,esv2727509,Deletion,DEL,449,0.980349344978][479,130908,4,44507276,44507729,esv2476326,Deletion,DEL,450,0.993377483444][479,130909,4,44507276,44507729,nsv291320,Loss,DEL,450,0.993377483444][479,130910,4,44507277,44507733,…	.	.	[479,216,4,40296396,40297096,contig,4210183]	-
4	44509394	44509696	DEL	357	7	ILL,PAC	7,4,0,2,8	[1191,130913,4,44509305,44509828,esv3609,Deletion,DEL,302,0.577437858509][1191,130914,4,44509375,44509693,esv2727510,Deletion,DEL,299,0.940251572327][1191,130915,4,44509378,44509695,nsv290994,Loss,DEL,301,0.94952681388][1191,130916,4,44509394,44509712,esv1654206,Deletion,DEL,302,0.949685534591][1191,130917,4,44509397,44509709,esv8244,Loss,DEL,299,0.958333333333]	.	.	[1191,216,4,40296396,40297096,contig,4212298]	-
4	46202797	46205027	DEL	2230	7	ARR,ILL,PAC,SOL,NEX	5,0,10,4,2,7,1,8,3,9	[97,131003,4,46202678,46205029,esv2727524,Deletion,DEL,2230,0.948532539345][97,131004,4,46202724,46205855,nsv821008,Deletion,DEL,2230,0.712232513574][97,131005,4,46202757,46205121,nsv513130,Loss,DEL,2230,0.94331641286][97,131006,4,46202764,46205094,esv3158,Deletion,DEL,2230,0.957081545064][97,131007,4,46202795,46205026,esv2667671,Deletion,DEL,2229,0.999103541013][97,131008,4,46202797,46205028,esv…	.	.	[97,217,4,49338941,49488941,contig,3133914]	-
4	56311238	56311443	DEL	166	7	ILL,PAC	8,4,7	[2843,131444,4,56311230,56311439,dgv888e201,Deletion,DEL,201,0.961722488038][2843,131445,4,56311272,56311443,esv2661534,Deletion,DEL,171,0.834146341463]	[2843,16983,4,56262124,56319564,TMEM165,205,0.00356894150418,id=ENSG00000134851][2843,17079,4,56294070,56413305,CLOCK,205,0.00171929383151,id=ENSG00000134852]	[2843,129593,4,56310953,56314945,-1,Intron,protein_coding,205,0.0513527054108]	[2843,219,4,59739333,59789333,contig,3427890]	-
4	56621036	56621140	INS	312	7	ILL,PAC	8,6	.	.	.	[4622,219,4,59739333,59789333,contig,3118193]	-
4	58148030	58148343	DEL	348	7	ILL,PAC	7,2,8,0,4	[1192,131548,4,58147943,58148485,esv3777,Deletion,DEL,313,0.577490774908][1192,131549,4,58148001,58148350,esv2727646,Deletion,DEL,313,0.896848137536][1192,131550,4,58148030,58148355,esv998515,Deletion,DEL,313,0.963076923077][1192,131551,4,58148030,58148356,esv1563587,Deletion,DEL,313,0.960122699387][1192,131552,4,58148031,58148345,esv6499,Loss,DEL,312,0.993630573248]	.	.	[1192,219,4,59739333,59789333,contig,1590990]	-
4	59944559	59950601	DEL	6055	7	ILL,NEX,PAC	5,9,4,3,0,7,8	[480,131652,4,59943518,59950966,esv2635604,Deletion,DEL,6042,0.811224489796][480,131653,4,59943864,59950587,nsv435802,Deletion,DEL,6028,0.896623531162][480,131654,4,59944205,59952101,nsv513133,Loss,DEL,6042,0.765197568389][480,131655,4,59944370,59950792,esv2145547,Deletion,DEL,6042,0.940828402367][480,131656,4,59944528,59950474,esv2727661,Deletion,DEL,5915,0.978980470043][480,131657,4,59944554,59…	.	.	[480,219,4,59739333,59789333,contig,155226]	Yes
4	59985387	59985495	DEL	113	7	ILL,PAC	4,8,2,7	[2115,131669,4,59985345,59985558,esv3228,Deletion,DEL,108,0.507042253521][2115,131670,4,59985387,59985484,esv2727665,Deletion,DEL,97,0.898148148148][2115,131671,4,59985387,59985493,esv1007850,Deletion,DEL,106,0.981481481481][2115,131672,4,59985387,59985494,esv1204428,Deletion,DEL,107,0.990740740741][2115,131673,4,59985387,59985494,esv2668228,Deletion,DEL,107,0.990740740741]	.	.	[2115,219,4,59739333,59789333,contig,196054]	-
4	61055931	61056031	INS	311	7	ILL,PAC	8,6	.	.	.	[4623,219,4,59739333,59789333,contig,1266598]	-
4	61330106	61333187	DEL	3277	7	ILL,PAC,SOL	8,5,10,3,4,2,0,1	[308,131743,4,61329923,61333540,nsv513134,Loss,DEL,3081,0.851810893005][308,131744,4,61329951,61334195,esv2593723,Deletion,DEL,3081,0.725966069746][308,131745,4,61330036,61332041,nsv821162,Deletion,DEL,1935,0.628042843233][308,131746,4,61330093,61333339,esv2727685,Deletion,DEL,3081,0.949168207024][308,131747,4,61330106,61333186,esv2676079,Deletion,DEL,3080,0.999675430055][308,131748,4,61330107,61…	.	.	[308,219,4,59739333,59789333,contig,1540773]	Yes
4	61569244	61569559	DEL	344	7	ILL,PAC	8,2,0,7,4	[1193,131762,4,61569145,61569613,esv4982,Deletion,DEL,315,0.673076923077][1193,131763,4,61569229,61569574,dgv147n6,Loss,DEL,315,0.913043478261][1193,131764,4,61569244,61569574,esv1293807,Deletion,DEL,315,0.954545454545][1193,131765,4,61569245,61569559,esv8604,Loss,DEL,314,0.996825396825][1193,131766,4,61569250,61569743,esv2727688,Deletion,DEL,309,0.62677484787]	.	.	[1193,219,4,59739333,59789333,contig,1779911]	-
4	61825060	61825160	INS	415	7	ILL,PAC	6,8	.	.	.	[4624,219,4,59739333,59789333,contig,2035727]	-
4	61939191	61942244	DEL	3166	7	ILL,PAC,SOL,NEX	8,5,10,3,4,9,2,7,0,1	[98,131779,4,61939058,61942344,nsv821017,Deletion,DEL,3053,0.929093122337][98,131780,4,61939153,61942408,esv5045,Deletion,DEL,3053,0.937941628264][98,131782,4,61939180,61942234,esv2727690,Deletion,DEL,3043,0.996398166339][98,131783,4,61939181,61941861,nsv514217,Loss,DEL,2670,0.874549623321][98,131784,4,61939188,61942255,esv8225,Loss,DEL,3053,0.995435278774][98,131785,4,61939189,61942246,nsv499043…	.	.	[98,219,4,59739333,59789333,contig,2149858]	Yes
4	63927739	63927843	INS	184	7	ILL,PAC	8,7	.	.	.	[4740,219,4,59739333,59789333,contig,4138406]	-
4	64098151	64098470	DEL	341	7	ILL,PAC	8,5,8,3,4,2,7,0	[309,131922,4,64098098,64098473,esv2727721,Deletion,DEL,319,0.850666666667][309,131923,4,64098143,64098469,esv2675547,Deletion,DEL,318,0.975460122699][309,131924,4,64098151,64098469,nsv293351,Loss,DEL,318,0.996865203762]	.	.	[309,219,4,59739333,59789333,contig,4308818]	-
4	64134315	64154537	DEL	20236	7	ILL,PAC,ARR,SOL	0,8,1,5,10,3,4,2,7	[174,131925,4,64118963,64150666,nsv461379,Loss,DEL,16351,0.515755606725][174,131926,4,64125181,64149387,nsv527766,Loss,DEL,15072,0.622655539949][174,131928,4,64134244,64154654,nsv822574,Loss,DEL,20222,0.990788829005][174,131929,4,64134290,64154522,esv2727722,Deletion,DEL,20207,0.998764333729][174,131930,4,64134293,64154884,esv25530,Loss,DEL,20222,0.982079549318][174,131931,4,64134308,64154536,esv…	.	.	[174,219,4,59739333,59789333,contig,4344982]	Yes
4	66011057	66011158	DEL	102	7	ILL,PAC	8,2,4,7	[2116,132103,4,66011012,66011148,esv2727745,Deletion,DEL,91,0.669117647059][2116,132104,4,66011056,66011157,esv2665400,Deletion,DEL,100,0.990099009901]	.	[2116,130326,4,66010532,66011076,-1,NonCoding,pseudogene,19,0.0349264705882][2116,130327,4,66011077,66011376,-1,Intron,pseudogene,81,0.270903010033]	[2116,219,4,59739333,59789333,contig,6221724]	-
4	66641118	66641421	DEL	312	7	ILL,PAC	2,8,4	[2725,132158,4,66641088,66641452,esv2727750,Deletion,DEL,303,0.832417582418][2725,132159,4,66641110,66641429,dgv149n6,Loss,DEL,303,0.949843260188][2725,132160,4,66641110,66641551,esv6624,Loss,DEL,303,0.687074829932][2725,132161,4,66641113,66641423,esv1004527,Deletion,DEL,303,0.977419354839][2725,132162,4,66641118,66641429,esv1224220,Deletion,DEL,303,0.974276527331]	.	.	[2725,219,4,59739333,59789333,contig,6851785]	-
4	67117694	67117809	DEL	120	7	ILL,PAC	4,7,8,2	[2117,132196,4,67117695,67117813,nsv290780,Loss,DEL,114,0.966101694915]	.	.	[2117,219,4,59739333,59789333,contig,7328361]	-
4	67963836	67963936	INS	306	7	ILL,PAC	6,8	.	.	.	[4625,220,4,75427379,75452279,contig,7463443]	-
4	69036907	69037214	DEL	343	7	ILL,PAC	7,2,5,0,8,4	[772,132305,4,69036839,69037348,esv3138,Deletion,DEL,307,0.603143418468][772,132306,4,69036849,69037236,esv2727769,Deletion,DEL,307,0.793281653747][772,132307,4,69036893,69037228,dgv150n6,Loss,DEL,307,0.916417910448][772,132308,4,69036901,69037221,esv1009607,Deletion,DEL,307,0.959375][772,132309,4,69036907,69037216,esv5911,Loss,DEL,307,0.993527508091][772,132310,4,69036907,69037228,esv1462260,Del…	.	.	[772,220,4,75427379,75452279,contig,6390165]	-
4	69790874	69791195	DEL	322	7	ILL,PAC	8,2,4,3	[2118,132418,4,69790754,69791178,esv2727776,Deletion,DEL,304,0.716981132075][2118,132419,4,69790837,69791262,esv3829,Deletion,DEL,321,0.755294117647][2118,132420,4,69790855,69791175,esv2659607,Deletion,DEL,301,0.93769470405][2118,132421,4,69790860,69791179,esv1002295,Deletion,DEL,305,0.95015576324][2118,132422,4,69790874,69791177,esv6299,Loss,DEL,303,0.943925233645][2118,132423,4,69790874,6979119…	.	.	[2118,220,4,75427379,75452279,contig,5636184]	-
4	71926417	71926562	DEL	163	7	ILL,PAC	8,7,2,4	[2119,132637,4,71926413,71926572,esv1006939,Deletion,DEL,145,0.911949685535][2119,132638,4,71926417,71926577,esv1326491,Deletion,DEL,145,0.90625][2119,132639,4,71926422,71926554,esv2727798,Deletion,DEL,132,0.910344827586]	.	.	[2119,220,4,75427379,75452279,contig,3500817]	-
4	72829646	72829956	DEL	351	7	ILL,PAC	4,7,2,3,0,8	[774,132685,4,72829599,72830033,esv3924,Deletion,DEL,310,0.714285714286][774,132686,4,72829625,72829970,esv2727810,Deletion,DEL,310,0.898550724638][774,132687,4,72829626,72829954,esv995866,Deletion,DEL,308,0.939024390244][774,132688,4,72829627,72829972,dgv151n6,Loss,DEL,310,0.898550724638][774,132689,4,72829643,72829972,esv1603902,Deletion,DEL,310,0.942249240122][774,132690,4,72829646,72829958,es…	.	.	[774,220,4,75427379,75452279,contig,2597423]	-
4	73889629	73889802	INS	373	7	ILL,PAC	8,6	.	.	.	[4626,220,4,75427379,75452279,contig,1537577]	-
4	75642704	75648798	DEL	6092	7	ILL,PAC	8,3,0	[2241,132843,4,75641059,75649542,esv1003802,Deletion,DEL,6094,0.718377932335][2241,132845,4,75641755,75649133,esv2609746,Deletion,DEL,6094,0.825969097316][2241,132846,4,75642642,75649013,nsv513138,Loss,DEL,6094,0.95652173913][2241,132847,4,75642740,75648813,dgv44n47,Loss,DEL,6058,0.994092550049][2241,132848,4,75642755,75648812,esv1496704,Deletion,DEL,6043,0.99163111257]	.	.	[2241,220,4,75427379,75452279,contig,190425]	Yes
4	79269134	79275196	DEL	6105	7	ILL,NEX,PAC	4,0,7,1,2,5,9,3,8	[175,133015,4,79266834,79275538,nsv819290,Loss,DEL,6062,0.696461397059][175,133016,4,79268353,79275254,dgv95n16,Deletion,DEL,6062,0.878423416896][175,133017,4,79268459,79275889,esv990445,Deletion,DEL,6062,0.815881561238][175,133018,4,79268477,79275875,esv2446951,Deletion,DEL,6062,0.819410651527][175,133019,4,79268852,79275209,nsv513140,Loss,DEL,6062,0.953594462797][175,133020,4,79268951,79275400,…	[175,10227,4,78978724,79465423,FRAS1,6062,0.0124553368715,id=ENSG00000138759]	[175,132711,4,79258972,79284666,1,Intron,protein_coding,6062,0.235930567448]	[175,220,4,75427379,75452279,contig,3816855]	Yes
4	80205743	80206057	DEL	349	7	ILL,PAC	8,4,0,7,2,3	[775,133059,4,80205717,80206047,esv2727860,Deletion,DEL,304,0.921212121212][775,133060,4,80205729,80206071,dgv154n6,Loss,DEL,314,0.918128654971][775,133061,4,80205746,80206066,esv7197,Loss,DEL,311,0.971875]	[775,10803,4,80146848,80247204,NAA11,314,0.00312886125394,id=ENSG00000156269]	.	[775,220,4,75427379,75452279,contig,4753464]	-
4	80888062	80894092	DEL	6044	7	ILL,PAC	3,4,8,7,0,2	[776,133092,4,80887864,80894266,esv1971160,Deletion,DEL,6030,0.941893158388][776,133093,4,80887876,80895085,nsv435785,Deletion,DEL,6030,0.83645443196][776,133094,4,80888027,80894157,esv4125,Deletion,DEL,6030,0.983686786297][776,133095,4,80888046,80894108,nsv499050,Loss,DEL,6030,0.994721214121][776,133096,4,80888047,80894089,esv8066,Loss,DEL,6027,0.997517378352][776,133097,4,80888052,80894083,esv2…	[776,10879,4,80822303,81046608,ANTXR2,6030,0.0268830387196,id=ENSG00000163297]	.	[776,220,4,75427379,75452279,contig,5435783]	Yes
4	81302539	81302866	DEL	359	7	ILL,PAC	3,4,7,8,2,0	[777,133112,4,81302496,81303032,esv3707,Deletion,DEL,327,0.610074626866][777,133113,4,81302527,81302878,dgv155n6,Loss,DEL,327,0.931623931624][777,133114,4,81302529,81302869,esv2727868,Deletion,DEL,327,0.961764705882][777,133115,4,81302533,81302871,esv996118,Deletion,DEL,327,0.967455621302][777,133116,4,81302539,81302878,esv1772075,Deletion,DEL,327,0.964601769912][777,133117,4,81302540,81302880,es…	[777,11424,4,81256874,81884910,C4orf22,327,0.000520670789573,id=ENSG00000197826]	[777,133004,4,81284039,81504246,1,Intron,protein_coding,327,0.00148496641796]	[777,220,4,75427379,75452279,contig,5850260]	-
4	81991530	81991837	DEL	339	7	ILL,PAC	4,7,0,2,8,5	[778,133148,4,81991460,81991957,esv3704,Deletion,DEL,307,0.617706237425][778,133149,4,81991516,81991836,nsv289899,Loss,DEL,306,0.95625][778,133150,4,81991522,81991836,esv2727876,Deletion,DEL,306,0.974522292994][778,133151,4,81991524,81991844,esv1001448,Deletion,DEL,307,0.959375][778,133152,4,81991530,81991851,esv1589461,Deletion,DEL,307,0.956386292835][778,133153,4,81991540,81991841,esv7518,Loss,…	.	.	[778,220,4,75427379,75452279,contig,6539251]	-
4	86310519	86310830	DEL	361	7	ILL,PAC	0,4,8,7	[1655,133339,4,86310484,86310898,esv3681,Deletion,DEL,311,0.751207729469][1655,133340,4,86310519,86310830,esv2670986,Deletion,DEL,311,1][1655,133341,4,86310523,86310834,esv1596217,Deletion,DEL,307,0.987138263666][1655,133342,4,86310524,86310832,esv2727915,Deletion,DEL,306,0.983922829582][1655,133343,4,86310524,86310834,esv2460113,Deletion,DEL,306,0.983922829582]	.	.	[1655,220,4,75427379,75452279,contig,10858240]	-
4	86660769	86661078	DEL	354	7	ILL,PAC	4,7,5,0,8,2	[779,133377,4,86660624,86661182,esv4911,Deletion,DEL,309,0.55376344086][779,133378,4,86660754,86661074,esv8014,Loss,DEL,305,0.953125][779,133379,4,86660765,86661068,esv2727925,Deletion,DEL,299,0.967637540453][779,133380,4,86660769,86661091,esv1340531,Deletion,DEL,309,0.959627329193][779,133381,4,86660770,86661091,nsv289665,Loss,DEL,308,0.959501557632]	[779,14599,4,86396267,86923823,ARHGAP24,309,0.00058571980984,id=ENSG00000138639]	[779,133717,4,86643126,86844800,1,Intron,protein_coding,309,0.00153217568948]	[779,220,4,75427379,75452279,contig,11208490]	-
4	86704858	86707413	DEL	2398	7	ILL,PAC,SOL,NEX	3,8,4,7,5,0,1,9,10	[176,133386,4,86704744,86707460,esv2676122,Deletion,DEL,2555,0.940721649485]	[176,14599,4,86396267,86923823,ARHGAP24,2555,0.00484308774803,id=ENSG00000138639]	[176,133717,4,86643126,86844800,1,Intron,protein_coding,2555,0.0126689607981]	[176,220,4,75427379,75452279,contig,11252579]	-
4	87646391	87651943	DEL	5729	7	ILL,PAC,SOL	8,3,4,1,5,0,10	[481,133433,4,87646090,87653014,esv999120,Deletion,DEL,5552,0.801848642403][481,133434,4,87646391,87651943,esv2659040,Deletion,DEL,5552,1]	[481,15079,4,87515468,87736324,PTPN13,5552,0.0251385518166,id=ENSG00000163629]	[481,133793,4,87643588,87653552,1,Intron,protein_coding,5552,0.557205941389]	[481,220,4,75427379,75452279,contig,12194112]	Yes
4	89037686	89038005	DEL	362	7	ILL,PAC	2,8,4,0	[1656,133532,4,89037610,89038189,esv4251,Deletion,DEL,319,0.550949913644][1656,133533,4,89037669,89038004,nsv292910,Loss,DEL,318,0.949253731343][1656,133534,4,89037674,89038004,esv7989,Loss,DEL,318,0.963636363636][1656,133535,4,89037678,89037983,esv2727950,Deletion,DEL,297,0.931034482759][1656,133536,4,89037680,89038015,esv1001700,Deletion,DEL,319,0.95223880597][1656,133537,4,89037686,89038022,es…	[1656,16527,4,89011416,89152474,ABCG2,319,0.00226148109288,id=ENSG00000118777]	[1656,134179,4,89036211,89039260,-1,Intron,protein_coding,319,0.104624467038]	[1656,220,4,75427379,75452279,contig,13585407]	-
4	90548306	90548615	DEL	342	7	ILL,PAC	4,7,5,2,8,0	[780,133602,4,90548244,90548738,esv4642,Deletion,DEL,309,0.625506072874][780,133603,4,90548275,90548637,esv2727959,Deletion,DEL,309,0.853591160221][780,133604,4,90548291,90548614,esv2660171,Deletion,DEL,308,0.953560371517]	.	.	[780,220,4,75427379,75452279,contig,15096027]	-
4	92160301	92162300	INS	2000	7	ILL,NEX	9,1	[3831,133728,4,92160322,92162441,esv24612,Gain,INS,1978,0.933459178858]	[3831,17447,4,91048686,92523064,CCSER1,1999,0.00135582598221,id=ENSG00000184305]	[3831,134521,4,92007146,92519722,1,Intron,protein_coding,1999,0.00389990947684]	[3831,220,4,75427379,75452279,contig,16708022]	-
4	93393078	93393385	DEL	342	7	ILL,PAC	4,7,5,2,8,0	[781,133810,4,93393068,93393393,esv2727979,Deletion,DEL,307,0.944615384615][781,133811,4,93393078,93393398,esv1428298,Deletion,DEL,307,0.959375][781,133812,4,93393079,93393398,nsv291186,Loss,DEL,306,0.959247648903]	[781,17488,4,93225550,94695707,GRID2,307,0.000208821234739,id=ENSG00000152208]	[781,134558,4,93225896,93511281,1,Intron,protein_coding,307,0.00107573979011]	[781,220,4,75427379,75452279,contig,17940799]	-
4	93567413	93570173	INS	2782	7	ILL,PAC	7,8	[4848,133825,4,93567630,93570130,dgv884n67,Gain,INS,2500,0.905797101449]	[4848,17488,4,93225550,94695707,GRID2,2760,0.00187735051426,id=ENSG00000152208]	[4848,134560,4,93511438,94006145,1,Intron,protein_coding,2760,0.0055790599284]	[4848,220,4,75427379,75452279,contig,18115134]	Yes
4	93855388	93861424	DEL	5782	7	ILL,NEX,PAC	1,8,9,3,0	[1199,133838,4,93853795,93861792,esv2659254,Deletion,DEL,6036,0.754783043641][1199,133839,4,93855141,93859758,nsv822648,Loss,DEL,4370,0.723989396952][1199,133840,4,93855527,93861892,dgv962e199,Deletion,DEL,5897,0.926472898665][1199,133841,4,93856213,93862778,nsv820106,Loss,DEL,5211,0.793754760091][1199,133842,4,93856645,93860592,dgv963e199,Deletion,DEL,3947,0.653909874089]	[1199,17488,4,93225550,94695707,GRID2,6036,0.00410568395076,id=ENSG00000152208]	[1199,134560,4,93511438,94006145,1,Intron,protein_coding,6036,0.0122011614956]	[1199,220,4,75427379,75452279,contig,18403109]	-
4	94559454	94565491	DEL	6049	7	ILL,NEX,PAC	0,9,7,3,4,5,8,2	[310,133878,4,94556795,94566614,esv995204,Deletion,DEL,6037,0.61482839393][310,133879,4,94559130,94567135,nsv436409,Deletion,DEL,6037,0.754153653966][310,133880,4,94559416,94565727,nsv513152,Loss,DEL,6037,0.956583742672][310,133881,4,94559433,94565486,esv2727989,Deletion,DEL,6032,0.996530645961][310,133882,4,94559439,94565490,esv2658123,Deletion,DEL,6036,0.997521070897][310,133883,4,94559439,9456…	[310,17488,4,93225550,94695707,GRID2,6037,0.00410636415022,id=ENSG00000152208]	[310,134593,4,94547587,94690360,1,Intron,protein_coding,6037,0.0422839052202]	[310,220,4,75427379,75452279,contig,19107175]	-
4	95498974	95499281	DEL	340	7	ILL,PAC	0,8,7,2,4,8	[782,133905,4,95498925,95499393,esv4831,Deletion,DEL,307,0.655982905983][782,133906,4,95498954,95499274,esv2727990,Deletion,DEL,300,0.9375][782,133907,4,95498963,95499278,esv2451649,Deletion,DEL,304,0.965079365079][782,133908,4,95498963,95499290,esv6075,Loss,DEL,307,0.938837920489][782,133909,4,95498966,95499281,esv991897,Deletion,DEL,307,0.974603174603][782,133910,4,95498974,95499290,esv1135092,…	[782,17781,4,95373037,95589377,PDLIM5,307,0.00141906258667,id=ENSG00000163110]	[782,134696,4,95497186,95506715,1,Intron,protein_coding,307,0.0322174414944]	[782,220,4,75427379,75452279,contig,20046695]	-
4	98133394	98133690	DEL	304	7	ILL,PAC	2,8,4	[2726,134050,4,98133370,98133701,esv2728020,Deletion,DEL,296,0.894259818731][2726,134051,4,98133376,98133689,nsv291115,Loss,DEL,295,0.94249201278][2726,134052,4,98133394,98133691,esv8127,Loss,DEL,296,0.996632996633]	[2726,18032,4,98105244,99064391,STPG2,296,0.000308607543995,id=ENSG00000163116]	.	[2726,220,4,75427379,75452279,contig,22681115]	-
4	100023050	100023372	DEL	368	7	ILL,PAC	4,0,2,8	[1658,134141,4,100023002,100023488,esv4382,Deletion,DEL,322,0.662551440329][1658,134142,4,100023042,100023364,esv5687,Loss,DEL,314,0.975155279503][1658,134143,4,100023043,100023385,dgv160n6,Loss,DEL,322,0.941520467836][1658,134144,4,100023046,100023373,esv2728033,Deletion,DEL,322,0.984709480122][1658,134145,4,100023049,100023383,esv1010884,Deletion,DEL,322,0.964071856287]	.	[1658,134984,4,100010436,100054705,1,Intron,lincRNA,322,0.007273712982]	[1658,220,4,75427379,75452279,contig,24570771]	-
4	100070304	100070605	DEL	346	7	ILL,PAC	5,0,7,4,2,8	[783,134150,4,100070264,100070724,esv3997,Deletion,DEL,301,0.654347826087][783,134151,4,100070289,100070604,esv2456401,Deletion,DEL,300,0.952380952381][783,134152,4,100070289,100070604,nsv289679,Loss,DEL,300,0.952380952381][783,134153,4,100070304,100070603,esv7314,Loss,DEL,299,0.993355481728][783,134154,4,100070304,100070620,esv1493994,Deletion,DEL,301,0.95253164557][783,134155,4,100070305,100070…	[783,18465,4,100044808,100078949,ADH4,301,0.00881637913359,id=ENSG00000198099]	[783,134995,4,100054957,100075701,1,Intron,lincRNA,301,0.0145102198226]	[783,220,4,75427379,75452279,contig,24618025]	-
4	102787792	102788352	DEL	568	7	ILL,PAC	2,5,8,0,8,3,7,4	[311,134278,4,102787598,102788554,esv2032362,Deletion,DEL,560,0.585774058577][311,134279,4,102787756,102788341,esv2728057,Deletion,DEL,549,0.938461538462][311,134280,4,102787793,102788356,esv8035,Loss,DEL,559,0.992895204263]	[311,19325,4,102332443,102995969,BANK1,560,0.000843975970798,id=ENSG00000153064]	[311,135382,4,102783822,102791661,1,Intron,protein_coding,560,0.071437683378]	[311,220,4,75427379,75452279,contig,27335513]	-
4	103329301	103331900	DEL	2616	7	ILL,NEX	0,1,9	[2243,134303,4,103329291,103332825,nsv513155,Loss,DEL,2599,0.735427277872][2243,134304,4,103329413,103332047,esv2678508,Deletion,DEL,2487,0.944191343964][2243,134305,4,103329459,103332204,esv2728061,Deletion,DEL,2441,0.889253187614]	[2243,19426,4,103172198,103352415,SLC39A8,2599,0.0144215029659,id=ENSG00000138821]	.	[2243,220,4,75427379,75452279,contig,27877022]	-
4	103331333	103331878	DEL	491	7	ILL,PAC	0,8	[3081,134312,4,103331197,103332045,esv2251214,Deletion,DEL,545,0.642688679245][3081,134313,4,103331339,103331871,esv1738213,Deletion,DEL,532,0.976146788991][3081,134315,4,103331463,103331899,esv2728069,Deletion,DEL,415,0.761467889908]	[3081,19426,4,103172198,103352415,SLC39A8,545,0.00302413201862,id=ENSG00000138821]	.	[3081,220,4,75427379,75452279,contig,27879054]	-
4	103785478	103785586	INS	340	7	ILL,PAC	7,8	.	[4741,19775,4,103715540,103790053,UBE2D3,108,0.00144941151209,id=ENSG00000109332]	[4741,135546,4,103731013,103789871,-1,Intron,protein_coding,108,0.00183492473411]	[4741,220,4,75427379,75452279,contig,28333199]	-
4	103873101	103875607	DEL	2640	7	ILL,PAC	1,8,0,3,4	[1200,134353,4,103871926,103875902,esv2588063,Deletion,DEL,2506,0.630281690141][1200,134354,4,103872059,103876220,esv988357,Deletion,DEL,2506,0.602259072338][1200,134355,4,103872128,103876304,nsv513156,Loss,DEL,2506,0.600095785441][1200,134357,4,103872915,103875711,esv2178050,Deletion,DEL,2506,0.896280400572][1200,134358,4,103872990,103875608,esv2728081,Deletion,DEL,2506,0.957219251337][1200,1343…	[1200,20002,4,103806205,103940896,SLC9B1,2506,0.0186055489973,id=ENSG00000164037]	[1200,135580,4,103870585,103910956,-1,Intron,protein_coding,2506,0.0620742612271]	[1200,220,4,75427379,75452279,contig,28420822]	-
4	104894046	104894681	DEL	641	7	ILL,PAC	2,5,8,0,3,7,4	[483,134422,4,104893892,104894858,esv2265121,Deletion,DEL,635,0.65734989648][483,134423,4,104894000,104894735,esv5362,Deletion,DEL,635,0.863945578231][483,134424,4,104894009,104895027,nsv513157,Loss,DEL,635,0.623772102161][483,134425,4,104894032,104894681,esv2728083,Deletion,DEL,635,0.97842835131][483,134426,4,104894046,104894680,esv8495,Loss,DEL,634,0.99842519685][483,134427,4,104894047,10489467…	.	[483,135774,4,104882836,104899563,1,Intron,lincRNA,635,0.0379625754768]	[483,220,4,75427379,75452279,contig,29441767]	-
4	107419496	107419820	DEL	410	7	ILL,PAC	0,8	[3082,134567,4,107419506,107419815,esv1638661,Deletion,DEL,309,0.953703703704][3082,134568,4,107419521,107420021,esv2728107,Deletion,DEL,299,0.598]	.	.	[3082,220,4,75427379,75452279,contig,31967217]	-
4	107974329	107974487	DEL	161	7	ILL,PAC	4,7,8	[2844,134595,4,107974299,107974585,esv3932,Deletion,DEL,158,0.552447552448][2844,134596,4,107974325,107974469,esv2728111,Deletion,DEL,140,0.886075949367][2844,134597,4,107974329,107974486,esv996221,Deletion,DEL,157,0.993670886076][2844,134598,4,107974329,107974487,esv2661554,Deletion,DEL,158,1][2844,134599,4,107974331,107974487,nsv289834,Loss,DEL,156,0.987341772152]	[2844,1556,4,107842959,108204963,DKK2,158,0.000436459265643,id=ENSG00000155011]	.	[2844,220,4,75427379,75452279,contig,32522050]	-
4	108127828	108131715	DEL	3912	7	ILL,PAC	2,8,4,0,7,3	[784,134609,4,108127049,108133255,dgv96n16,Deletion,DEL,3887,0.626329358685][784,134610,4,108127237,108132414,esv2646547,Deletion,DEL,3887,0.750820938768][784,134611,4,108127410,108131855,esv999708,Deletion,DEL,3887,0.874465691789][784,134612,4,108127627,108131924,esv2414538,Deletion,DEL,3887,0.904584593903][784,134613,4,108127661,108131717,nsv513158,Loss,DEL,3887,0.958333333333][784,134614,4,108…	[784,1556,4,107842959,108204963,DKK2,3887,0.0107374504149,id=ENSG00000155011]	.	[784,220,4,75427379,75452279,contig,32675549]	Yes
4	108276701	108279505	DEL	2809	7	ILL,NEX,PAC	4,5,9,8,2,0,3	[484,134626,4,108275450,108280078,esv996159,Deletion,DEL,2804,0.605877268799][484,134627,4,108275733,108279918,esv2616051,Deletion,DEL,2804,0.670011947431][484,134628,4,108276206,108279586,nsv513159,Loss,DEL,2804,0.829585798817][484,134629,4,108276512,108279692,esv2195486,Deletion,DEL,2804,0.881761006289][484,134630,4,108276632,108279525,esv2728113,Deletion,DEL,2804,0.969236087107][484,134631,4,1…	.	.	[484,220,4,75427379,75452279,contig,32824422]	-
4	108510904	108514771	DEL	3821	7	ILL,ARR,SOL	1,5,10,2,7,0,3,4	[312,134650,4,108511755,108514498,nsv442916,CNV,UNK,2743,0.709335402121][312,134648,4,108510901,108514770,esv2674796,Deletion,DEL,3866,0.999224605841][312,134649,4,108510936,108514906,esv27056,Loss,DEL,3835,0.965994962217]	[312,1590,4,108511433,108641608,PAPSS1,3338,0.0256424044555,id=ENSG00000138801]	.	[312,220,4,75427379,75452279,contig,33058625]	-
4	111516321	111516510	DEL	239	7	ILL,PAC	7,0,5,2,4,8	[785,134796,4,111516281,111516627,esv4886,Deletion,DEL,189,0.546242774566][785,134797,4,111516309,111516529,esv2728144,Deletion,DEL,189,0.859090909091][785,134798,4,111516321,111516511,esv1102093,Deletion,DEL,189,0.994736842105][785,134799,4,111516322,111516511,nsv289994,Loss,DEL,188,0.994708994709]	.	.	[785,220,4,75427379,75452279,contig,36064042]	-
4	111808769	111809060	DEL	334	7	ILL,PAC	7,0,5,2,4,8	[786,134813,4,111808675,111809126,esv5380,Deletion,DEL,291,0.645232815965][786,134814,4,111808751,111809078,dgv165n6,Loss,DEL,291,0.889908256881][786,134815,4,111808752,111809066,esv2728147,Deletion,DEL,291,0.926751592357][786,134816,4,111808756,111809057,esv6743,Loss,DEL,288,0.956810631229][786,134817,4,111808761,111809069,esv993273,Deletion,DEL,291,0.944805194805][786,134818,4,111808769,1118090…	.	.	[786,220,4,75427379,75452279,contig,36356490]	-
4	113498207	113501251	DEL	3272	7	ILL,NEX,PAC	1,8,9	[2504,134898,4,113498069,113502964,nsv513161,Loss,DEL,3044,0.621859039837][2504,134899,4,113498208,113501238,nsv499060,Loss,DEL,3030,0.995400788436]	[2504,6865,4,113460492,113558151,C4orf21,3044,0.0311696822617,id=ENSG00000138658]	[2504,136865,4,113484431,113502818,-1,Intron,protein_coding,3044,0.165551748518]	[2504,220,4,75427379,75452279,contig,38045928]	-
4	115624608	115624871	DEL	312	7	ILL,PAC	0,8,7,4,2	[1203,135043,4,115624563,115624922,esv2970,Deletion,DEL,263,0.732590529248][1203,135044,4,115624597,115624886,esv5798,Loss,DEL,263,0.910034602076][1203,135045,4,115624598,115624870,nsv293371,Loss,DEL,262,0.963235294118][1203,135046,4,115624599,115624871,esv1007369,Deletion,DEL,263,0.966911764706][1203,135047,4,115624608,115624881,esv1447100,Deletion,DEL,263,0.96336996337][1203,135048,4,115624615,…	.	.	[1203,220,4,75427379,75452279,contig,40172329]	-
4	115743889	115744133	DEL	243	7	ILL,PAC	2,8,7,4	[2120,135053,4,115743887,115744132,esv2664514,Deletion,DEL,243,0.991836734694][2120,135054,4,115743890,115744134,nsv289904,Loss,DEL,243,0.995901639344][2120,135055,4,115743891,115744242,esv2728174,Deletion,DEL,242,0.689458689459]	.	.	[2120,220,4,75427379,75452279,contig,40291610]	-
4	115928723	115931874	DEL	3163	7	ILL,PAC	3,2,7,5,1,0,4,8	[313,135069,4,115928689,115931894,nsv820612,Deletion,DEL,3151,0.983151326053][313,135070,4,115928689,115931894,nsv822694,Loss,DEL,3151,0.983151326053][313,135071,4,115928707,115931879,esv2728177,Deletion,DEL,3151,0.993379571248][313,135072,4,115928721,115931894,esv25921,Gain+Loss,UNK,3151,0.993066498582][313,135073,4,115929279,115931576,nsv511239,Loss,DEL,2297,0.728974928594][313,135066,4,1159279…	[313,9539,4,115748919,116035032,NDST4,3151,0.0110131311754,id=ENSG00000138653]	[313,137150,4,115898431,115997214,-1,Intron,protein_coding,3151,0.0318982011075]	[313,220,4,75427379,75452279,contig,40476444]	-
4	117095262	117095395	DEL	134	7	ILL,PAC	4,7,2,8	[2121,135175,4,117095246,117095399,esv2728196,Deletion,DEL,133,0.869281045752][2121,135176,4,117095262,117095394,esv2664140,Deletion,DEL,132,0.992481203008]	.	[2121,137162,4,117017830,117117759,-1,Intron,processed_transcript,133,0.00133094497093]	[2121,220,4,75427379,75452279,contig,41642983]	-
4	117251489	117251796	DEL	313	7	ILL,PAC	8,4,2	[2730,135185,4,117251454,117251869,esv3117,Deletion,DEL,307,0.739759036145][2730,135186,4,117251460,117251861,esv2728200,Deletion,DEL,307,0.765586034913][2730,135187,4,117251479,117251795,nsv291089,Loss,DEL,306,0.96835443038][2730,135188,4,117251480,117251806,esv6502,Loss,DEL,307,0.941717791411][2730,135189,4,117251483,117251800,esv1759323,Deletion,DEL,307,0.968454258675]	.	.	[2730,220,4,75427379,75452279,contig,41799210]	-
4	118505234	118505376	DEL	142	7	ILL,PAC	7,4,8,2	[2122,135275,4,118505126,118505342,esv2728211,Deletion,DEL,108,0.5][2122,135276,4,118505145,118505422,esv4827,Deletion,DEL,142,0.512635379061][2122,135277,4,118505234,118505375,esv2674279,Deletion,DEL,141,0.992957746479][2122,135278,4,118505239,118505375,nsv292092,Loss,DEL,136,0.957746478873]	.	[2122,137210,4,118349924,118575961,1,Intron,lincRNA,142,0.000628215734592]	[2122,220,4,75427379,75452279,contig,43052955]	-
4	119125415	119130197	DEL	4657	7	ARR,ILL,PAC,SOL	2,3,7,5,10,1,0,8,4	[178,135312,4,119120959,119130329,nsv820226,Loss,DEL,4782,0.510352187834][178,135313,4,119124195,119131242,dgv970e199,Deletion,DEL,4782,0.67858663261][178,135314,4,119124748,119130407,nsv513162,Loss,DEL,4782,0.845025622902][178,135315,4,119125395,119130206,esv2728216,Deletion,DEL,4782,0.993972147163][178,135316,4,119125411,119130204,nsv499064,Loss,DEL,4782,0.997704986439][178,135317,4,119125412,1…	[178,9681,4,118954773,119179803,NDST3,4782,0.0212504999333,id=ENSG00000164100]	[178,137230,4,119064840,119145645,1,Intron,protein_coding,4782,0.0591795062187]	[178,220,4,75427379,75452279,contig,43673136]	-
4	120017252	120017556	DEL	348	7	ILL,PAC	4,3,7,0,2,8	[787,135365,4,120017187,120017681,esv5184,Deletion,DEL,304,0.615384615385][787,135366,4,120017235,120017559,esv2728231,Deletion,DEL,304,0.938271604938][787,135367,4,120017240,120017559,esv989004,Deletion,DEL,304,0.952978056426][787,135368,4,120017252,120017549,esv8719,Loss,DEL,297,0.976973684211][787,135369,4,120017252,120017572,esv1182193,Deletion,DEL,304,0.95]	.	.	[787,220,4,75427379,75452279,contig,44564973]	-
4	124630650	124630749	INS	128	7	ILL,PAC	7,8	.	.	.	[4742,220,4,75427379,75452279,contig,49178371]	-
4	125867373	125867691	DEL	381	7	ILL,PAC	8,4,0,7,8,2	[788,135645,4,125867287,125867825,esv3315,Deletion,DEL,318,0.591078066914][788,135646,4,125867347,125867687,esv2728277,Deletion,DEL,314,0.923529411765][788,135647,4,125867366,125867694,esv999957,Deletion,DEL,318,0.969512195122][788,135648,4,125867373,125867702,esv1377633,Deletion,DEL,318,0.966565349544][788,135649,4,125867374,125867702,nsv289890,Loss,DEL,317,0.966463414634][788,135650,4,125867379…	.	.	[788,220,4,75427379,75452279,contig,50415094]	-
4	130626374	130626649	DEL	273	7	ILL,PAC	2,8,8,7,4	[1560,135857,4,130626271,130626807,esv3981,Deletion,DEL,275,0.513059701493][1560,135858,4,130626358,130626664,esv2728314,Deletion,DEL,275,0.898692810458][1560,135859,4,130626374,130626648,esv2675666,Deletion,DEL,274,0.996363636364]	.	.	[1560,220,4,75427379,75452279,contig,55174095]	-
4	131694838	131695072	DEL	281	7	ILL,PAC	2,4,8,5,7,0	[789,135919,4,131694786,131695132,esv4446,Deletion,DEL,234,0.676300578035][789,135920,4,131694804,131695069,esv2728323,Deletion,DEL,231,0.871698113208][789,135921,4,131694815,131695075,esv5922,Loss,DEL,234,0.9][789,135922,4,131694838,131695089,esv2669683,Deletion,DEL,234,0.932270916335]	.	.	[789,220,4,75427379,75452279,contig,56242559]	-
4	132174400	132174494	INS	156	7	ILL,PAC	7,8	.	.	.	[4743,220,4,75427379,75452279,contig,56722121]	-
4	133114039	133114358	DEL	323	7	ILL,PAC	4,3,8	[2770,136036,4,133114053,133114372,esv1240534,Deletion,DEL,305,0.956112852665]	.	.	[2770,220,4,75427379,75452279,contig,57661760]	-
4	133117789	133117889	INS	315	7	ILL,PAC	8,6	.	.	.	[4627,220,4,75427379,75452279,contig,57665510]	-
4	133445432	133445702	DEL	306	7	ILL,PAC	2,4,8,5,7,0	[790,136073,4,133445388,133445708,esv2728341,Deletion,DEL,270,0.84375][790,136074,4,133445404,133445785,esv2792,Deletion,DEL,270,0.708661417323][790,136075,4,133445431,133445700,esv993618,Deletion,DEL,268,0.992592592593][790,136076,4,133445431,133445701,esv2657649,Deletion,DEL,269,0.996296296296][790,136077,4,133445432,133445702,esv1067703,Deletion,DEL,270,1]	.	.	[790,221,4,191044276,191144276,clone,57598574]	-
4	133619890	133620183	DEL	327	7	ILL,PAC	2,4,8,5,7,0	[791,136087,4,133619837,133620336,esv5378,Deletion,DEL,293,0.587174348697][791,136088,4,133619856,133620173,esv2728345,Deletion,DEL,283,0.892744479495][791,136089,4,133619871,133620180,esv9220,Loss,DEL,290,0.938511326861][791,136090,4,133619890,133620196,esv1188601,Deletion,DEL,293,0.957516339869]	.	.	[791,221,4,191044276,191144276,clone,57424093]	-
4	133819613	133819921	DEL	354	7	ILL,PAC	8,2,5,4,0	[1205,136113,4,133819563,133820088,esv5178,Deletion,DEL,308,0.586666666667][1205,136114,4,133819587,133819917,esv2728348,Deletion,DEL,304,0.921212121212][1205,136115,4,133819607,133819925,esv8529,Loss,DEL,308,0.968553459119][1205,136116,4,133819613,133819936,esv1279841,Deletion,DEL,308,0.953560371517]	.	[1205,138732,4,133791673,133902800,-1,Intron,lincRNA,308,0.00277160366068]	[1205,221,4,191044276,191144276,clone,57224355]	-
4	134132648	134133035	DEL	610	7	ILL,PAC	8,3,8,0	[1660,136140,4,134132412,134133024,esv1010629,Deletion,DEL,376,0.614379084967][1660,136141,4,134132430,134133163,esv2728354,Deletion,DEL,387,0.527967257844][1660,136142,4,134132441,134133045,esv1543268,Deletion,DEL,387,0.640728476821][1660,136143,4,134132650,134133253,nsv290518,Loss,DEL,385,0.638474295191]	.	.	[1660,221,4,191044276,191144276,clone,56911241]	-
4	134141617	134141912	DEL	351	7	ILL,PAC	0,8,7,4,2	[1206,136152,4,134141564,134141974,esv4557,Deletion,DEL,295,0.719512195122][1206,136153,4,134141596,134141919,esv2728359,Deletion,DEL,295,0.913312693498][1206,136154,4,134141615,134141910,esv8047,Loss,DEL,293,0.993220338983][1206,136155,4,134141617,134141926,esv1604552,Deletion,DEL,295,0.954692556634][1206,136156,4,134141618,134141926,nsv292829,Loss,DEL,294,0.954545454545]	.	.	[1206,221,4,191044276,191144276,clone,56902364]	-
4	134483395	134483528	DEL	141	7	ILL,PAC	8,7,4	.	.	.	[2845,221,4,191044276,191144276,clone,56560748]	-
4	135135290	135135390	INS	405	7	ILL,PAC	8,7	.	.	.	[4744,221,4,191044276,191144276,clone,55908886]	-
4	135433002	135435702	DEL	2699	7	ARR,ILL,PAC,SOL,NEX	1,2,4,9,3,5,7,10,0,9,8	[66,136222,4,135431156,135436537,esv998952,Deletion,DEL,2700,0.501765471102][66,136223,4,135432270,135435676,nsv819412,Loss,DEL,2674,0.785085143864][66,136224,4,135432367,135436255,esv2648777,Deletion,DEL,2700,0.694444444444][66,136226,4,135432731,135436214,nsv820808,Deletion,DEL,2700,0.77519379845][66,136227,4,135432777,135436797,esv2521504,Loss,DEL,2700,0.671641791045][66,136228,4,135432783,135…	.	.	[66,221,4,191044276,191144276,clone,55608574]	-
4	138180087	138191453	DEL	11657	7	ARR,ILL,SOL	2,1,4,3,10,0,5	[486,136449,4,138183190,138190310,nsv514252,Loss,DEL,7120,0.626429702622][486,136441,4,138179883,138192120,nsv821608,Deletion,DEL,11366,0.928822423797][486,136444,4,138179987,138190529,dgv898n67,Loss,DEL,10442,0.918704909379][486,136445,4,138180087,138191464,esv2659589,Deletion,DEL,11366,0.999033137031][486,136446,4,138180744,138187352,nsv461658,Loss,DEL,6608,0.581383072321][486,136447,4,13818074…	.	.	[486,221,4,191044276,191144276,clone,52852823]	-
4	139468850	139473239	DEL	4391	7	ILL,NEX,PAC	3,4,9,0,8	[1207,136536,4,139468297,139474022,esv2598213,Deletion,DEL,4389,0.766637554585][1207,136537,4,139468475,139473240,nsv436417,Deletion,DEL,4389,0.921091290661][1207,136538,4,139468748,139473422,nsv513168,Loss,DEL,4389,0.939024390244][1207,136539,4,139468828,139475176,esv992041,Deletion,DEL,4389,0.691398865784][1207,136540,4,139468834,139473344,esv2728420,Deletion,DEL,4389,0.973170731707][1207,13654…	.	.	[1207,221,4,191044276,191144276,clone,51571037]	Yes
4	139948014	139948333	DEL	372	7	ILL,PAC	8,4,0	[2245,136564,4,139947929,139948398,esv2728425,Deletion,DEL,319,0.680170575693][2245,136565,4,139947975,139948528,esv2040934,Deletion,DEL,319,0.576853526221][2245,136566,4,139948027,139948346,esv1464767,Deletion,DEL,306,0.959247648903]	[2245,3890,4,139936943,139966906,CCRN4L,319,0.0106464639722,id=ENSG00000151014]	[2245,138995,4,139937326,139964227,1,Intron,protein_coding,319,0.0118582952307]	[2245,221,4,191044276,191144276,clone,51095943]	-
4	142230799	142233063	DEL	2293	7	ILL,PAC,SOL,NEX	8,0,2,1,9,4,7,3,10	[179,136660,4,142230007,142233605,esv2486246,Deletion,DEL,2264,0.629238465814][179,136661,4,142230169,142233092,nsv10579,Loss,DEL,2264,0.774546698597][179,136662,4,142230555,142232950,dgv899n67,Loss,DEL,2151,0.898121085595][179,136663,4,142230577,142232905,esv28091,Loss,DEL,2106,0.904639175258][179,136664,4,142230602,142233246,esv2326052,Deletion,DEL,2264,0.856278366112][179,136665,4,142230703,14…	.	.	[179,221,4,191044276,191144276,clone,48811213]	Yes
4	145395232	145395352	INS	315	7	ILL,PAC	6,8	.	.	.	[4628,221,4,191044276,191144276,clone,45648924]	-
4	146919581	146927741	DEL	7678	7	ILL,PAC,SOL	8,0,2,1,5,4,3,10	[314,136929,4,146918610,146927658,esv27987,Loss,DEL,8077,0.892683465959][314,136930,4,146919137,146927740,esv992581,Deletion,DEL,8159,0.948390096478][314,136931,4,146919372,146928277,nsv513172,Loss,DEL,8160,0.916339135317][314,136932,4,146919453,146927792,esv2728493,Deletion,DEL,8160,0.978534596474][314,136933,4,146919578,146927740,esv2673313,Deletion,DEL,8159,0.999632443029][314,136934,4,1469195…	.	.	[314,221,4,191044276,191144276,clone,44116535]	-
4	150161056	150161382	DEL	363	7	ILL,PAC	7,8,2,0,4	[1208,137077,4,150160923,150161543,esv1001520,Deletion,DEL,326,0.525806451613][1208,137078,4,150161009,150161487,esv4268,Deletion,DEL,326,0.682008368201][1208,137079,4,150161035,150161376,esv2728521,Deletion,DEL,320,0.938416422287][1208,137080,4,150161043,150161384,esv1002556,Deletion,DEL,326,0.956011730205][1208,137081,4,150161056,150161398,esv1559216,Deletion,DEL,326,0.953216374269][1208,137082…	.	[1208,140171,4,150139173,150177155,1,Intron,lincRNA,326,0.00858301300616]	[1208,221,4,191044276,191144276,clone,40882894]	-
4	150951040	150951350	DEL	350	7	ILL,PAC	8,7,4,2,0	[1209,137112,4,150950947,150951369,esv2728525,Deletion,DEL,310,0.734597156398][1209,137113,4,150950963,150951426,esv4411,Deletion,DEL,310,0.669546436285][1209,137114,4,150951036,150951357,esv2463111,Deletion,DEL,310,0.965732087227][1209,137115,4,150951040,150951362,esv1395297,Deletion,DEL,310,0.962732919255][1209,137116,4,150951041,150951362,nsv293314,Loss,DEL,309,0.96261682243]	.	.	[1209,221,4,191044276,191144276,clone,40092926]	-
4	151293868	151293971	INS	363	7	ILL,PAC	6,8	.	[4629,1562,4,151185594,151936879,LRBA,103,0.00013709843801,id=ENSG00000198589]	[4629,140278,4,151271312,151336589,-1,Intron,protein_coding,103,0.00157789114083]	[4629,221,4,191044276,191144276,clone,39750305]	-
4	156493502	156493602	INS	104	7	ILL,PAC	7,8	.	.	.	[4745,221,4,191044276,191144276,clone,34550674]	-
4	157002046	157002344	DEL	335	7	ILL,PAC	4,8,2,0,5,7	[793,137458,4,157001984,157002430,esv4482,Deletion,DEL,298,0.668161434978][793,137459,4,157002008,157002354,esv2728583,Deletion,DEL,298,0.861271676301][793,137460,4,157002033,157002343,nsv290852,Loss,DEL,297,0.958064516129][793,137461,4,157002046,157002357,esv1040021,Deletion,DEL,298,0.958199356913][793,137462,4,157002047,157002344,esv9036,Loss,DEL,297,0.996644295302]	.	.	[793,221,4,191044276,191144276,clone,34041932]	-
4	157014068	157014168	INS	109	7	ILL,PAC	7,8	.	.	.	[4746,221,4,191044276,191144276,clone,34030108]	-
4	157768841	157768937	INS	648	7	ILL,PAC	8,7	.	[4747,2958,4,157681606,157892546,PDGFC,96,0.000455105717266,id=ENSG00000145431]	[4747,141222,4,157732170,157771372,-1,Intron,protein_coding,96,0.00244885465027]	[4747,221,4,191044276,191144276,clone,33275339]	-
4	164501954	164502254	DEL	335	7	ILL,PAC	0,4,2,5,7,8	[794,138008,4,164501884,164502420,esv4777,Deletion,DEL,300,0.559701492537][794,138009,4,164501925,164502276,esv2728666,Deletion,DEL,300,0.854700854701][794,138010,4,164501940,164502253,esv2663902,Deletion,DEL,299,0.955271565495][794,138011,4,164501941,164502251,esv6963,Loss,DEL,297,0.958064516129][794,138012,4,164501941,164502253,nsv292001,Loss,DEL,299,0.958333333333][794,138013,4,164501949,16450…	[794,2098,4,164445450,165305202,MARCH1,300,0.000348937833236,id=ENSG00000145416]	[794,141714,4,164466896,164506900,-1,Intron,protein_coding,300,0.00749925007499]	[794,221,4,191044276,191144276,clone,26542022]	-
4	164658312	164659133	DEL	839	7	ILL,PAC	0,8,4,2,5,7,3	[487,138026,4,164658296,164659116,esv2728670,Deletion,DEL,804,0.979293544458][487,138027,4,164658298,164659132,esv2665814,Deletion,DEL,820,0.983213429257][487,138028,4,164658299,164659132,nsv293053,Loss,DEL,820,0.984393757503][487,138029,4,164658304,164659137,esv992191,Deletion,DEL,821,0.985594237695]	[487,2098,4,164445450,165305202,MARCH1,821,0.000954926536955,id=ENSG00000145416]	[487,141720,4,164622016,164775172,-1,Intron,protein_coding,821,0.00536054741571]	[487,221,4,191044276,191144276,clone,26385143]	-
4	166002677	166005131	DEL	2525	7	ILL,PAC,SOL,NEX	9,10,3,8,0,1	[795,138126,4,166003231,166005097,dgv908n67,Loss,DEL,1866,0.760391198044][795,138127,4,166003231,166005097,nsv820721,Deletion,DEL,1866,0.760391198044][795,138123,4,166002192,166005928,esv2558277,Deletion,DEL,2454,0.656852248394][795,138124,4,166002400,166005231,nsv513175,Loss,DEL,2454,0.866831508301][795,138125,4,166002615,166005114,esv2728686,Deletion,DEL,2437,0.97519007603]	[795,2316,4,165995574,166129701,TMEM192,2454,0.0182960925093,id=ENSG00000170088]	[795,141782,4,166000949,166006737,-1,Intron,protein_coding,2454,0.42398064962]	[795,221,4,191044276,191144276,clone,25039145]	Yes
4	166190731	166190831	INS	367	7	ILL,PAC	8,6	.	[4631,2365,4,166128770,166244308,KLHL2,100,0.000865516107255,id=ENSG00000109466]	[4631,141804,4,166184512,166215510,1,Intron,protein_coding,100,0.00322601458159]	[4631,221,4,191044276,191144276,clone,24853445]	-
4	167004316	167004913	DEL	599	7	ILL,PAC	8,3,4,0,1,2,5,7	[315,138161,4,167004285,167004975,esv4074,Deletion,DEL,597,0.865217391304][315,138162,4,167004305,167004959,esv2728689,Deletion,DEL,597,0.912844036697][315,138163,4,167004312,167004924,esv7036,Loss,DEL,597,0.975490196078][315,138164,4,167004317,167004912,nsv292670,Loss,DEL,595,0.996649916248][315,138165,4,167004318,167004862,esv22616,Loss,DEL,544,0.91122278057][315,138166,4,167004318,167004862,ns…	[315,2700,4,166794410,167025047,TLL1,597,0.00258848320087,id=ENSG00000038295]	[315,141915,4,166999183,167012279,1,Intron,protein_coding,597,0.0455864386072]	[315,221,4,191044276,191144276,clone,24039363]	-
4	167108103	167108430	DEL	360	7	ILL,PAC	7,8,4,0,2,5	[796,138172,4,167108019,167108498,esv4308,Deletion,DEL,327,0.68267223382][796,138173,4,167108088,167108445,dgv179n6,Loss,DEL,327,0.915966386555][796,138174,4,167108096,167108437,esv991354,Deletion,DEL,327,0.958944281525][796,138175,4,167108097,167108441,esv2728690,Deletion,DEL,327,0.950581395349][796,138176,4,167108103,167108445,esv1027673,Deletion,DEL,327,0.956140350877][796,138177,4,167108106,1…	.	.	[796,221,4,191044276,191144276,clone,23935846]	-
4	167677048	167683061	DEL	6042	7	ILL,NEX,PAC	8,3,4,0,9,2	[797,138216,4,167675509,167683269,dgv97n16,Deletion,DEL,6013,0.774871134021][797,138217,4,167676140,167684134,esv2619228,Loss,DEL,6013,0.752189141856][797,138218,4,167676204,167683524,esv2510827,Deletion,DEL,6013,0.821448087432][797,138219,4,167676464,167683095,esv1005052,Deletion,DEL,6013,0.906801387423][797,138220,4,167676848,167683262,esv2120481,Deletion,DEL,6013,0.937480511381][797,138221,4,1…	[797,2927,4,167654535,168155947,SPOCK3,6013,0.011992134213,id=ENSG00000196104]	[797,141939,4,167675881,167713320,-1,Intron,protein_coding,6013,0.16060792222]	[797,221,4,191044276,191144276,clone,23361215]	-
4	168371943	168373137	DEL	1215	7	ILL,NEX,PAC	7,8,3,4,0,9,1,2,5	[180,138262,4,168371426,168373135,nsv513178,Loss,DEL,1192,0.697483908719][180,138263,4,168371935,168373127,esv2728703,Deletion,DEL,1184,0.99162479062][180,138264,4,168371940,168373136,dgv991e199,Deletion,DEL,1193,0.997491638796]	.	.	[180,221,4,191044276,191144276,clone,22671139]	-
4	170278464	170278882	DEL	428	7	ILL,PAC	5,7,8,3,4,0,2	[488,138398,4,170278416,170278874,esv2728724,Deletion,DEL,410,0.89519650655][488,138400,4,170278460,170278881,esv2673493,Deletion,DEL,417,0.990498812352][488,138401,4,170278461,170278889,esv8240,Loss,DEL,418,0.976635514019][488,138402,4,170278465,170278885,nsv292495,Loss,DEL,417,0.992857142857][488,138397,4,170278287,170279059,esv1921271,Deletion,DEL,418,0.541450777202][488,138399,4,170278429,170…	.	.	[488,221,4,191044276,191144276,clone,20765394]	-
4	170808437	170808717	DEL	284	7	ILL,PAC	4,8	[4323,138425,4,170808263,170808811,esv2126406,Deletion,DEL,280,0.510948905109]	.	.	[4323,221,4,191044276,191144276,clone,20235559]	-
4	172374412	172379490	DEL	5041	7	ILL,PAC,ARR,SOL	5,7,8,10,3,4,0,1	[316,138549,4,172376514,172379371,dgv909n67,Loss,DEL,2857,0.562623079953][316,138531,4,172371542,172380852,esv1011223,Deletion,DEL,5078,0.545435016112][316,138532,4,172373388,172379869,nsv437458,Loss,DEL,5078,0.783521061565][316,138533,4,172373660,172379774,nsv513179,Loss,DEL,5078,0.830552829571][316,138534,4,172374074,172379598,nsv508331,Loss,DEL,5078,0.919261404779][316,138535,4,172374157,17238…	.	.	[316,221,4,191044276,191144276,clone,18664786]	Yes
4	173425032	173433521	DEL	8624	7	ILL,PAC,ARR,SOL	5,8,10,3,4,0,2,1	[317,138611,4,173424734,173436613,nsv10613,Gain+Loss,UNK,8489,0.714622442967][317,138612,4,173424879,173433711,esv2285591,Deletion,DEL,8489,0.961163949275][317,138615,4,173424980,173432970,nsv820239,Loss,DEL,7938,0.935092472612][317,138616,4,173424998,173433723,esv4052,Deletion,DEL,8489,0.972951289398][317,138617,4,173425019,173434070,esv28615,Gain+Loss,UNK,8489,0.937907413545][317,138618,4,17342…	[317,5405,4,172733405,173962710,GALNTL6,8489,0.00690552792025,id=ENSG00000174473]	[317,142491,4,173269841,173730511,1,Intron,protein_coding,8489,0.0184275077604]	[317,221,4,191044276,191144276,clone,17610755]	-
4	175625169	175626971	DEL	1821	7	ILL,NEX,PAC	9,1,5,8,3,2,4,0	[318,138724,4,175624645,175627592,esv2672036,Deletion,DEL,1802,0.611469290804][318,138725,4,175625072,175627021,dgv911n67,Loss,DEL,1802,0.924576706003][318,138726,4,175625072,175627021,nsv821054,Deletion,DEL,1802,0.924576706003][318,138727,4,175625081,175626978,esv2728767,Deletion,DEL,1802,0.949920927781][318,138728,4,175625154,175626970,esv9678,Loss,DEL,1801,0.991740088106][318,138729,4,17562516…	[318,6176,4,175558065,175750465,GLRA3,1802,0.0093659043659,id=ENSG00000145451]	[318,142713,4,175604091,175636638,-1,Intron,protein_coding,1802,0.055366085968]	[318,221,4,191044276,191144276,clone,15417305]	-
4	175970100	175970200	INS	120	7	ILL,PAC	7,8	.	.	.	[4748,221,4,191044276,191144276,clone,15074076]	-
4	176230596	176234583	INS	3948	7	ILL,ARR	2,5,3,7,10,4,1	.	.	.	[635,221,4,191044276,191144276,clone,14809693]	-
4	178156837	178157157	DEL	357	7	ILL,PAC	0,2,5,7,8,4	[798,138842,4,178156752,178157181,esv2728786,Deletion,DEL,320,0.745920745921][798,138843,4,178156778,178157211,esv4585,Deletion,DEL,320,0.739030023095][798,138844,4,178156828,178157156,esv2617970,Deletion,DEL,319,0.97256097561][798,138845,4,178156829,178157157,esv991838,Deletion,DEL,320,0.975609756098][798,138846,4,178156833,178157156,esv8069,Loss,DEL,319,0.987616099071][798,138847,4,178156837,17…	.	.	[798,221,4,191044276,191144276,clone,12887119]	-
4	178514257	178514564	DEL	343	7	ILL,PAC	7,8,0,4,2	[1212,138894,4,178514176,178514633,esv4436,Deletion,DEL,307,0.671772428884][1212,138895,4,178514218,178514574,esv2728790,Deletion,DEL,307,0.862359550562][1212,138896,4,178514244,178514563,esv2662759,Deletion,DEL,306,0.959247648903][1212,138897,4,178514246,178514564,esv2583297,Deletion,DEL,307,0.965408805031][1212,138898,4,178514249,178514567,esv987732,Deletion,DEL,307,0.965408805031][1212,138899,…	.	[1212,142989,4,178372745,178514625,1,Intron,antisense,307,0.0021638003947]	[1212,221,4,191044276,191144276,clone,12529712]	-
4	178926879	178927397	INS	514	7	ILL,PAC	2,4,3,7,8	[1561,138938,4,178926785,178927505,esv259912,Complex,UNK,518,0.719444444444]	.	.	[1561,221,4,191044276,191144276,clone,12116879]	-
4	179198259	179198359	INS	328	7	ILL,PAC	6,8	.	.	.	[4632,221,4,191044276,191144276,clone,11845917]	-
4	180256920	180257020	INS	377	7	ILL,PAC	8,6	.	.	.	[4633,221,4,191044276,191144276,clone,10787256]	-
4	181317289	181317455	DEL	179	7	ILL,PAC	4,7,7,2,8	[1562,139094,4,181317270,181317454,esv9141,Loss,DEL,165,0.896739130435][1562,139095,4,181317275,181317457,esv987847,Deletion,DEL,166,0.912087912088][1562,139096,4,181317289,181317472,esv1651538,Deletion,DEL,166,0.907103825137][1562,139097,4,181317297,181317449,esv2728810,Deletion,DEL,152,0.915662650602]	.	.	[1562,221,4,191044276,191144276,clone,9726821]	-
4	181549440	181549743	DEL	340	7	ILL,PAC	8,4,7,0,2,5,3	[489,139115,4,181549345,181549798,esv4492,Deletion,DEL,303,0.668874172185][489,139116,4,181549412,181549749,esv2728812,Deletion,DEL,303,0.899109792285][489,139117,4,181549413,181549750,esv9022,Loss,DEL,303,0.899109792285][489,139118,4,181549429,181549754,dgv182n6,Loss,DEL,303,0.932307692308]	.	.	[489,221,4,191044276,191144276,clone,9494533]	-
4	181876802	181878289	DEL	1506	7	ILL,PAC	4,5,0,8,2,3,7	[490,139135,4,181876599,181878507,esv2380073,Deletion,DEL,1487,0.779350104822][490,139136,4,181876646,181878346,dgv133e180,Deletion,DEL,1487,0.874705882353][490,139137,4,181876742,181878360,nsv513183,Loss,DEL,1487,0.919035846724][490,139138,4,181876768,181878418,esv3377,Deletion,DEL,1487,0.901212121212][490,139139,4,181876775,181878287,esv2728815,Deletion,DEL,1485,0.982142857143][490,139140,4,181…	.	.	[490,221,4,191044276,191144276,clone,9165987]	-
4	182056574	182057130	DEL	572	7	ILL,PAC	4,8,5,0,8,2,7,3	[319,139151,4,182056526,182057220,esv3394,Deletion,DEL,556,0.801152737752][319,139152,4,182056527,182057133,dgv913n67,Loss,DEL,556,0.917491749175][319,139153,4,182056542,182057122,esv2728822,Deletion,DEL,548,0.944827586207][319,139154,4,182056557,182057129,esv9004,Loss,DEL,555,0.97027972028][319,139155,4,182056558,182057193,esv28836,Loss,DEL,556,0.875590551181][319,139156,4,182056559,182057128,es…	.	[319,143041,4,181985634,182076765,-1,Intron,lincRNA,556,0.00610110719733]	[319,221,4,191044276,191144276,clone,8987146]	-
4	184303692	184304015	DEL	318	7	ILL,PAC	8,4	[4324,139312,4,184303688,184304010,esv993187,Deletion,DEL,318,0.984520123839][4324,139313,4,184303703,184304026,esv1712003,Deletion,DEL,312,0.965944272446][4324,139314,4,184303704,184304016,esv8207,Loss,DEL,311,0.962848297214][4324,139315,4,184303713,184304056,dgv905e201,Deletion,DEL,302,0.880466472303][4324,139309,4,184303463,184304051,esv2728865,Deletion,DEL,323,0.549319727891][4324,139311,4,18…	.	.	[4324,221,4,191044276,191144276,clone,6740261]	-
4	184674290	184675756	DEL	1478	7	ILL,PAC	8,0,1,3	[1665,139368,4,184674147,184675789,esv2676664,Deletion,DEL,1466,0.8928136419][1665,139369,4,184674224,184675832,esv2728878,Deletion,DEL,1466,0.911691542289][1665,139370,4,184674277,184675393,esv1009211,Loss,DEL,1103,0.75238744884][1665,139371,4,184674277,184675656,dgv914n67,Loss,DEL,1366,0.931787175989][1665,139372,4,184674297,184675756,esv1011343,Deletion,DEL,1459,0.995225102319][1665,139373,4,1…	.	.	[1665,221,4,191044276,191144276,clone,6368520]	-
4	185665782	185666090	DEL	345	7	ILL,PAC	5,8,2,0,4	[1213,139453,4,185665697,185666201,esv3531,Deletion,DEL,308,0.611111111111][1213,139454,4,185665772,185666089,esv2628975,Deletion,DEL,307,0.968454258675][1213,139455,4,185665773,185666086,esv8157,Loss,DEL,304,0.97124600639][1213,139456,4,185665782,185666100,esv1630979,Deletion,DEL,308,0.968553459119][1213,139457,4,185665785,185666105,esv2728898,Deletion,DEL,305,0.953125]	.	.	[1213,221,4,191044276,191144276,clone,5378186]	-
4	185875883	185875988	INS	384	7	ILL,PAC	8,6	.	.	.	[4634,221,4,191044276,191144276,clone,5168288]	-
4	186155554	186155852	DEL	339	7	ILL,PAC	8,4,2,0,7	[1214,139505,4,186155490,186155970,esv4547,Deletion,DEL,298,0.620833333333][1214,139506,4,186155544,186155849,esv2728908,Deletion,DEL,295,0.967213114754][1214,139507,4,186155545,186155855,esv1000121,Deletion,DEL,298,0.961290322581][1214,139508,4,186155554,186155865,esv1138598,Deletion,DEL,298,0.958199356913][1214,139509,4,186155555,186155857,esv5569,Loss,DEL,297,0.983443708609]	[1214,9063,4,186125391,186291339,SNX25,298,0.00179574324487,id=ENSG00000109762]	[1214,143571,4,186125622,186168447,1,Intron,protein_coding,298,0.00695855224752]	[1214,221,4,191044276,191144276,clone,4888424]	-
4	186382103	186382203	INS	298	7	ILL,PAC	6,8	[4635,139530,4,186382119,186382258,esv272660,Insertion,INS,84,0.604316546763][4635,139531,4,186382132,186382261,esv267647,Insertion,INS,71,0.550387596899]	[4635,9409,4,186366336,186392913,CCDC110,100,0.00376265191707,id=ENSG00000168491]	[4635,143687,4,186381393,186382202,-1,Intron,protein_coding,99,0.122373300371]	[4635,221,4,191044276,191144276,clone,4662073]	-
4	186441637	186444074	DEL	2451	7	ILL,PAC,SOL	3,4,10,5,1,7,8,2,0	[181,139536,4,186440913,186444607,esv2430031,Deletion,DEL,2437,0.659718462371][181,139538,4,186441448,186444264,esv2068423,Deletion,DEL,2437,0.865411931818][181,139539,4,186441518,186444206,nsv513187,Loss,DEL,2437,0.90662202381][181,139540,4,186441584,186444084,dgv915n67,Loss,DEL,2437,0.9748][181,139541,4,186441584,186444084,nsv821047,Deletion,DEL,2437,0.9748][181,139542,4,186441597,186444088,esv…	[181,9648,4,186422851,186456766,PDLIM3,2437,0.0718561108654,id=ENSG00000154553]	[181,143713,4,186435492,186444515,-1,Intron,protein_coding,2437,0.270087554029]	[181,221,4,191044276,191144276,clone,4600202]	-
4	187614520	187614845	DEL	350	7	ILL,PAC	4,5,7,8,2,0	[800,139718,4,187614508,187614838,esv2728957,Deletion,DEL,318,0.963636363636][800,139719,4,187614516,187614844,esv2670303,Deletion,DEL,324,0.987804878049]	[800,10993,4,187508937,187647876,FAT1,325,0.0023391560325,id=ENSG00000083857]	[800,143977,4,187584768,187627716,-1,Intron,protein_coding,325,0.0075672906771]	[800,221,4,191044276,191144276,clone,3429431]	-
4	187795713	187796018	DEL	345	7	ILL,PAC	4,5,7,8,2,0	[801,139735,4,187795678,187796153,esv4183,Deletion,DEL,305,0.642105263158][801,139736,4,187795698,187796017,esv2650471,Deletion,DEL,304,0.952978056426][801,139737,4,187795698,187796033,dgv187n6,Loss,DEL,305,0.910447761194][801,139738,4,187795708,187796027,esv993680,Deletion,DEL,305,0.956112852665][801,139739,4,187795713,187796033,esv1152056,Deletion,DEL,305,0.953125][801,139740,4,187795716,187796…	.	.	[801,221,4,191044276,191144276,clone,3248258]	-
4	188959373	188959489	DEL	120	7	ILL,PAC	8,2,7,4	[2126,139888,4,188959366,188959488,esv2657256,Deletion,DEL,115,0.94262295082][2126,139889,4,188959370,188959491,esv988495,Deletion,DEL,116,0.95867768595]	.	.	[2126,221,4,191044276,191144276,clone,2084787]	-
4	189190159	189191000	DEL	696	7	ILL,PAC	8,0,3	[2249,139936,4,189189983,189190918,esv22466,Loss,DEL,759,0.811764705882][2249,139937,4,189189983,189190918,nsv821402,Deletion,DEL,759,0.811764705882][2249,139939,4,189190158,189190757,nsv293045,Loss,DEL,598,0.711058263971][2249,139940,4,189190175,189190824,dgv136e180,Deletion,DEL,649,0.771700356718][2249,139941,4,189190187,189190934,esv6695,Loss,DEL,747,0.888228299643][2249,139942,4,189190197,189…	.	.	[2249,221,4,191044276,191144276,clone,1853276]	-
4	189969695	189970031	DEL	375	7	ILL,PAC	4,8,2,7,0	[1216,140153,4,189969638,189970208,esv4699,Deletion,DEL,336,0.589473684211][1216,140155,4,189969675,189970033,esv5556,Loss,DEL,336,0.938547486034][1216,140156,4,189969677,189970030,nsv292210,Loss,DEL,335,0.949008498584][1216,140158,4,189969687,189970040,esv991279,Deletion,DEL,336,0.951841359773][1216,140159,4,189969690,189970023,esv2729129,Deletion,DEL,328,0.97619047619][1216,140160,4,189969695,1…	.	.	[1216,221,4,191044276,191144276,clone,1074245]	-
4	190058014	190064273	DEL	5867	7	ILL,PAC	1,3,0,4,8,2	[802,140186,4,190057414,190064280,dgv138e180,Deletion,DEL,6259,0.911593358579][802,140187,4,190057921,190064450,nsv513194,Loss,DEL,6259,0.958646040741][802,140188,4,190057955,190064290,esv2729137,Deletion,DEL,6259,0.988003157064][802,140189,4,190057998,190064272,esv2658432,Deletion,DEL,6258,0.997449792796][802,140190,4,190057998,190064289,nsv499278,Loss,DEL,6259,0.994913368304][802,140191,4,19005…	.	.	[802,221,4,191044276,191144276,clone,980003]	-
4	190105760	190106264	DEL	712	7	ILL,PAC	8,0,8,7,3	[1217,140207,4,190105362,190106314,nsv513195,Loss,DEL,504,0.529411764706][1217,140209,4,190105446,190106233,dgv929e201,Deletion,DEL,473,0.601016518424][1217,140211,4,190105581,190106418,esv1989761,Deletion,DEL,504,0.602150537634][1217,140212,4,190105585,190106283,nsv293648,Loss,DEL,504,0.722063037249][1217,140213,4,190105631,190106309,esv8423,Loss,DEL,504,0.743362831858][1217,140215,4,190105679,1…	.	.	[1217,221,4,191044276,191144276,clone,938012]	-
4	190253853	190254161	DEL	353	7	ILL,PAC	5,4,8,0,2	[1218,140278,4,190253755,190254261,esv4469,Deletion,DEL,308,0.608695652174][1218,140279,4,190253835,190254169,esv2729180,Deletion,DEL,308,0.922155688623][1218,140280,4,190253843,190254164,esv2508491,Deletion,DEL,308,0.959501557632][1218,140281,4,190253851,190254192,esv9103,Loss,DEL,308,0.903225806452][1218,140282,4,190253853,190254175,esv1495875,Deletion,DEL,308,0.95652173913]	.	.	[1218,221,4,191044276,191144276,clone,790115]	-
4	190291431	190291738	DEL	352	7	ILL,PAC	8,0,5,4,7,2	[803,140297,4,190291370,190291834,esv3482,Deletion,DEL,307,0.661637931034][803,140298,4,190291419,190291737,esv2586334,Deletion,DEL,306,0.962264150943][803,140299,4,190291419,190291737,nsv292091,Loss,DEL,306,0.962264150943][803,140300,4,190291434,190291741,esv2729188,Deletion,DEL,304,0.990228013029][803,140301,4,190291438,190291739,esv7850,Loss,DEL,300,0.977198697068]	.	.	[803,221,4,191044276,191144276,clone,752538]	-
4	190302413	190302724	DEL	333	7	ILL,PAC	7,4,8,0	[1667,140312,4,190302241,190302814,esv2403459,Deletion,DEL,311,0.542757417103][1667,140313,4,190302292,190302897,esv3930,Deletion,DEL,311,0.514049586777][1667,140314,4,190302327,190302724,esv2729199,Deletion,DEL,311,0.783375314861]	.	.	[1667,221,4,191044276,191144276,clone,741552]	-
4	190624640	190624976	DEL	377	7	ILL,PAC	0,8,2,4,8	[1220,140523,4,190624629,190624975,nsv289777,Loss,DEL,335,0.968208092486][1220,140524,4,190624637,190624956,esv2729305,Deletion,DEL,316,0.940476190476][1220,140525,4,190624639,190624984,esv8269,Loss,DEL,336,0.973913043478][1220,140526,4,190624639,190624985,esv1011035,Deletion,DEL,336,0.971098265896]	.	.	[1220,221,4,191044276,191144276,clone,419300]	-
4	190662932	190663727	DEL	828	7	ILL,PAC	0,8,4,2	[1668,140544,4,190662924,190663722,esv8129,Loss,DEL,790,0.989974937343]	.	.	[1668,221,4,191044276,191144276,clone,380549]	-
5	468028	468619	DEL	709	7	ILL,PAC	0,8,3	[2252,140773,5,467594,468559,esv992058,Loss,DEL,531,0.550259067358][2252,140775,5,467745,468742,esv2657980,Deletion,DEL,591,0.592778335005]	[2252,10078,5,466239,473213,CTD-2228K2.5,591,0.0847433323774,id=ENSG00000188242][2252,9967,5,443273,472052,EXOC3,591,0.0205358073595,id=ENSG00000180104]	.	[2252,223,5,0,10000,telomere,458028]	-
5	486965	487519	DEL	567	7	ILL,PAC	0,8,3	[2253,140795,5,486770,487729,esv3198,Deletion,DEL,554,0.577685088634][2253,140796,5,486776,487746,nsv821281,Deletion,DEL,554,0.571134020619][2253,140799,5,487079,487691,esv1092347,Deletion,DEL,440,0.718954248366]	[2253,10130,5,473425,524447,SLC9A3,554,0.0108580612285,id=ENSG00000066230]	[2253,144428,5,485347,488430,-1,Intron,protein_coding,554,0.179695102173]	[2253,223,5,0,10000,telomere,476965]	-
5	667948	668184	DEL	346	7	ILL,PAC	0,8	[3100,140936,5,667890,668177,nsv328023,Loss,DEL,229,0.797909407666][3100,140938,5,667959,668398,dgv955e201,Deletion,DEL,225,0.512528473804][3100,140939,5,667962,668106,esv1611660,Deletion,DEL,144,0.610169491525][3100,140941,5,668028,668190,esv2729355,Deletion,DEL,156,0.661016949153]	[3100,10821,5,667759,668839,AC026740.1,236,0.218518518519,id=ENSG00000268885][3100,10787,5,660883,693510,TPPP,236,0.00723327305606,id=ENSG00000171368]	[3100,144473,5,666239,677864,-1,Intron,protein_coding,236,0.0203010752688]	[3100,223,5,0,10000,telomere,657948]	-
5	836149	837046	DEL	903	7	ILL,PAC	4,5,2,8,0	[1222,141038,5,836145,837050,esv2660977,Deletion,DEL,897,0.991160220994]	[1222,10830,5,710471,851101,ZDHHC11,897,0.00637843987769,id=ENSG00000188818]	[1222,144522,5,833923,837479,-1,Intron,protein_coding,897,0.252249718785]	[1222,223,5,0,10000,telomere,826149]	-
5	1044977	1045077	INS	461	7	ILL,PAC	3,8	.	.	.	[4164,223,5,0,10000,telomere,1034977]	-
5	1178294	1180726	DEL	2450	7	ILL,PAC,SOL,NEX	5,9,4,2,0,3,8,10,1,7	[99,141197,5,1178053,1180723,dgv927n67,Loss,DEL,2429,0.909737827715][99,141198,5,1178138,1180723,esv29858,Loss,DEL,2429,0.939651837524][99,141199,5,1178167,1180615,nsv10656,Loss,DEL,2321,0.948120915033][99,141200,5,1178217,1180742,nsv513211,Loss,DEL,2432,0.963168316832][99,141201,5,1178293,1180732,dgv1003e199,Deletion,DEL,2432,0.9971299713][99,141202,5,1178294,1180732,esv999051,Deletion,DEL,2432,…	.	[99,144688,5,1176660,1178552,-1,Intron,antisense,258,0.106085526316][99,144689,5,1178553,1178720,-1,NonCoding,antisense,167,0.0686677631579]	[99,223,5,0,10000,telomere,1168294]	-
5	1941159	1941455	DEL	341	7	ILL,PAC	4,8,2,0,7	[1223,141474,5,1941047,1941627,esv3341,Deletion,DEL,296,0.510344827586][1223,141475,5,1941085,1941460,esv2729555,Deletion,DEL,296,0.789333333333][1223,141476,5,1941144,1941454,esv2660726,Deletion,DEL,295,0.951612903226][1223,141477,5,1941145,1941522,esv7044,Loss,DEL,296,0.785145888594]	.	[1223,144950,5,1934100,1958695,1,Intron,lincRNA,296,0.0120349664566]	[1223,223,5,0,10000,telomere,1931159]	-
5	1968413	1971584	DEL	3195	7	ILL,PAC	7,4,3,8,0,2	[806,141487,5,1967491,1973444,esv1005135,Deletion,DEL,3171,0.532672602049][806,141489,5,1967700,1972118,esv2467621,Deletion,DEL,3171,0.717745586238][806,141490,5,1968078,1973420,nsv435813,Deletion,DEL,3171,0.593597903407][806,141491,5,1968225,1971746,esv1955161,Deletion,DEL,3171,0.900596421471][806,141492,5,1968347,1971583,esv2729558,Deletion,DEL,3170,0.979604449938][806,141493,5,1968352,1971723,…	.	[806,144958,5,1968344,1968703,1,Intron,lincRNA,290,0.0914538000631][806,144959,5,1968704,1969127,1,NonCoding,lincRNA,423,0.13339640492]	[806,223,5,0,10000,telomere,1958413]	-
5	3323661	3324422	INS	761	7	ILL	3	.	.	.	[14541,223,5,0,10000,telomere,3313661]	Yes
5	3499273	3499583	DEL	354	7	ILL,PAC	0,2,4,8,3,5	[807,141706,5,3499248,3499715,esv2729641,Deletion,DEL,310,0.663811563169][807,141707,5,3499273,3499594,esv1150812,Deletion,DEL,310,0.965732087227]	.	[807,145008,5,3497526,3504040,-1,Intron,lincRNA,310,0.0475898065705][807,144999,5,3422737,3531866,-1,Intron,lincRNA,310,0.00284067479772]	[807,223,5,0,10000,telomere,3489273]	-
5	3502327	3502642	DEL	348	7	ILL,PAC	5,0,2,7,8,4,8	[492,141710,5,3502263,3502794,esv3550,Deletion,DEL,315,0.593220338983][492,141711,5,3502311,3502638,esv2729642,Deletion,DEL,311,0.951070336391][492,141712,5,3502327,3502638,esv8849,Loss,DEL,311,0.987301587302][492,141713,5,3502327,3502655,esv1196382,Deletion,DEL,315,0.960365853659]	.	[492,145008,5,3497526,3504040,-1,Intron,lincRNA,315,0.0483573840958][492,144999,5,3422737,3531866,-1,Intron,lincRNA,315,0.00288649213316]	[492,223,5,0,10000,telomere,3492327]	-
5	5610667	5611140	DEL	465	7	ILL,PAC	8,0	[3110,141862,5,5610411,5611150,esv991019,Deletion,DEL,473,0.640054127199][3110,141863,5,5610596,5611250,esv2259911,Deletion,DEL,473,0.723241590214][3110,141864,5,5610671,5610959,esv2670539,Deletion,DEL,288,0.6088794926][3110,141865,5,5610673,5611032,esv988688,Deletion,DEL,359,0.758985200846][3110,141866,5,5610720,5611080,esv1032020,Deletion,DEL,360,0.761099365751][3110,141867,5,5610759,5611068,es…	.	.	[3110,223,5,0,10000,telomere,5600667]	-
5	6284412	6284570	INS	309	7	ILL,PAC	8,6	.	.	.	[4636,223,5,0,10000,telomere,6274412]	-
5	6868481	6870217	INS	1388	7	ILL,NEX	9,7	.	.	[4749,145329,5,6868672,6868746,1,NonCoding,lincRNA,74,0.0426267281106][4749,145330,5,6868747,6870855,1,Intron,lincRNA,1470,0.69734345351]	[4749,223,5,0,10000,telomere,6858481]	-
5	8937853	8938821	DEL	972	7	ILL,PAC	2,0,5,4,3,8	[808,142105,5,8937800,8938924,nsv513218,Loss,DEL,968,0.861209964413][808,142106,5,8937837,8938818,esv2729722,Deletion,DEL,965,0.98369011213]	.	.	[808,224,5,17530657,17580657,clone,8591836]	-
5	9400619	9400881	DEL	268	7	ILL,PAC	8,4,7,2	[2139,142127,5,9400556,9400961,esv4882,Deletion,DEL,262,0.646913580247][2139,142128,5,9400581,9400975,esv2729727,Deletion,DEL,262,0.664974619289][2139,142129,5,9400610,9400880,esv2660190,Deletion,DEL,261,0.966666666667][2139,142130,5,9400611,9400880,esv2429188,Deletion,DEL,261,0.970260223048][2139,142131,5,9400611,9400880,nsv328306,Loss,DEL,261,0.970260223048][2139,142132,5,9400612,9400886,esv624…	[2139,15856,5,9035138,9546187,SEMA5A,262,0.000512670996323,id=ENSG00000112902]	[2139,145599,5,9391109,9422459,1,Intron,antisense,262,0.00835725677831][2139,145597,5,9380136,9437867,-1,Intron,protein_coding,262,0.00453828965374]	[2139,224,5,17530657,17580657,clone,8129776]	-
5	9411774	9412070	DEL	345	7	ILL,PAC	7,2,0,8,8,4	[809,142138,5,9411682,9412156,esv5211,Deletion,DEL,296,0.62447257384][809,142139,5,9411756,9412070,esv2729728,Deletion,DEL,296,0.942675159236][809,142140,5,9411761,9412074,nsv328692,Loss,DEL,296,0.945686900958][809,142141,5,9411770,9412083,esv1002666,Deletion,DEL,296,0.945686900958][809,142142,5,9411773,9412074,esv9146,Loss,DEL,296,0.983388704319][809,142143,5,9411774,9412088,esv1376619,Deletion,…	[809,15856,5,9035138,9546187,SEMA5A,296,0.000579200820274,id=ENSG00000112902]	[809,145599,5,9391109,9422459,1,Intron,antisense,296,0.00944178628389][809,145597,5,9380136,9437867,-1,Intron,protein_coding,296,0.00512722800575]	[809,224,5,17530657,17580657,clone,8118587]	-
5	9990098	9990311	DEL	214	7	ILL,PAC	4,7,8	[2847,142183,5,9990094,9990302,esv2729734,Deletion,DEL,204,0.957746478873][2847,142184,5,9990098,9990324,esv7763,Loss,DEL,213,0.942477876106][2847,142185,5,9990099,9990311,esv990575,Deletion,DEL,212,0.995305164319][2847,142186,5,9990099,9990312,esv1109938,Deletion,DEL,212,0.995305164319]	.	.	[2847,224,5,17530657,17580657,clone,7540346]	-
5	10005270	10005561	DEL	297	7	ILL,PAC	3,8	[4099,142187,5,10005276,10005599,esv8076,Loss,DEL,285,0.882352941176][4099,142188,5,10005278,10005579,esv1264464,Deletion,DEL,283,0.940199335548]	.	.	[4099,224,5,17530657,17580657,clone,7525096]	-
5	10273501	10275400	DEL	1900	7	ILL,NEX	1,9	[3841,142204,5,10273006,10274951,nsv820455,Deletion,DEL,1450,0.745501285347][3841,142205,5,10273195,10275555,nsv513219,Loss,DEL,1899,0.804661016949][3841,142206,5,10273229,10275073,esv2658238,Deletion,DEL,1572,0.827804107425][3841,142207,5,10273427,10275270,esv992376,Deletion,DEL,1769,0.931542917325][3841,142208,5,10273607,10274815,nsv511277,Loss,DEL,1208,0.636124275935][3841,142209,5,10273613,10…	.	.	[3841,224,5,17530657,17580657,clone,7255257]	-
5	11339042	11339350	DEL	352	7	ILL,PAC	2,0,4,5,8	[1227,142311,5,11338957,11339474,esv4317,Deletion,DEL,308,0.595744680851][1227,142312,5,11339028,11339346,esv996577,Deletion,DEL,304,0.955974842767][1227,142313,5,11339036,11339314,esv6986,Loss,DEL,272,0.883116883117][1227,142314,5,11339041,11339338,esv2729754,Deletion,DEL,296,0.961038961039][1227,142315,5,11339042,11339366,esv1023282,Deletion,DEL,308,0.950617283951]	[1227,3008,5,10971952,11904155,CTNND2,308,0.000330400138167,id=ENSG00000169862]	[1227,145866,5,11236936,11346483,-1,Intron,protein_coding,308,0.00281157859184]	[1227,224,5,17530657,17580657,clone,6191307]	-
5	12811019	12820524	DEL	9495	7	ILL,PAC,ARR,NEX,SOL	7,5,10,2,1,0,9,3,8,4	[100,142431,5,12809645,12821242,dgv1011e199,Deletion,DEL,9505,0.819608519445][100,142432,5,12810778,12820827,nsv10666,Loss,DEL,9505,0.945865260225][100,142433,5,12810801,12820489,dgv935n67,Loss,DEL,9470,0.97749793559][100,142434,5,12810824,12820567,nsv513224,Loss,DEL,9505,0.975572205686][100,142435,5,12810977,12820331,esv23091,Loss,DEL,9312,0.979694897422][100,142436,5,12811008,12820553,esv272978…	.	.	[100,224,5,17530657,17580657,clone,4710133]	Yes
5	13416607	13422854	DEL	6297	7	ILL,PAC	7,2,0,3,8,4	[810,142488,5,13416525,13423145,nsv436464,Deletion,DEL,6247,0.943655589124][810,142489,5,13416591,13422853,esv2668365,Deletion,DEL,6246,0.997444905781][810,142490,5,13416591,13422870,nsv499334,Loss,DEL,6247,0.994903647078][810,142491,5,13416601,13422850,esv2729792,Deletion,DEL,6243,0.999039846375]	.	.	[810,224,5,17530657,17580657,clone,4107803]	-
5	13895092	13895375	DEL	328	7	ILL,PAC	4,8,7,2,5,0	[811,142518,5,13895033,13895433,esv5337,Deletion,DEL,283,0.7075][811,142519,5,13895075,13895381,esv2729800,Deletion,DEL,283,0.924836601307][811,142520,5,13895078,13895373,esv8502,Loss,DEL,281,0.952542372881][811,142521,5,13895086,13895382,esv997684,Deletion,DEL,283,0.956081081081][811,142522,5,13895092,13895389,esv1570352,Deletion,DEL,283,0.952861952862]	[811,4199,5,13690440,13944652,DNAH5,283,0.00111324406401,id=ENSG00000039139]	[811,146041,5,13894931,13900314,-1,Intron,protein_coding,283,0.0525729147316][811,146013,5,13860665,13896697,1,Intron,antisense,283,0.00785412966252]	[811,224,5,17530657,17580657,clone,3635282]	-
5	17712818	17715852	INS	3027	7	ILL,PAC	4,3,2,1,8	.	.	.	[1536,224,5,17530657,17580657,clone,132161]	-
5	18570256	18570346	INS	368	7	ILL,PAC	6,8	.	.	.	[4638,224,5,17530657,17580657,clone,989599]	-
5	19078555	19079037	DEL	499	7	ILL,PAC	8,3,0,2,4,5	[812,142940,5,19078553,19079036,esv2659302,Deletion,DEL,481,0.995859213251]	.	[812,146542,5,18966341,19142166,-1,Intron,lincRNA,482,0.00274136214986]	[812,224,5,17530657,17580657,clone,1497898]	-
5	19375276	19376397	DEL	1131	7	ILL,NEX,PAC	8,3,0,7,8,2,9,1,4	[182,142975,5,19374432,19376608,nsv10675,Gain+Loss,UNK,1121,0.515165441176][182,142976,5,19374821,19376411,esv24341,Gain+Loss,UNK,1121,0.705031446541][182,142977,5,19374821,19376509,nsv823019,Loss,DEL,1121,0.664099526066][182,142979,5,19375119,19377343,nsv513225,Loss,DEL,1121,0.50404676259][182,142980,5,19375246,19376509,nsv821283,Deletion,DEL,1121,0.887569279493][182,142981,5,19375262,19376382,e…	.	.	[182,224,5,17530657,17580657,clone,1794619]	-
5	20472037	20472134	INS	315	7	ILL,PAC	7,8	.	[4750,1620,5,19473060,20575982,CDH18,97,8.79481957926e-05,id=ENSG00000145526]	.	[4750,224,5,17530657,17580657,clone,2891380]	-
5	21338244	21338556	DEL	325	7	ILL,PAC	8,3	[4100,143118,5,21338243,21338738,esv2729903,Deletion,DEL,312,0.630303030303]	.	[4100,146613,5,21329740,21341293,-1,Intron,lincRNA,312,0.0270059724747]	[4100,224,5,17530657,17580657,clone,3757587]	-
5	21523120	29424222	MIS	7901102	7	NEX,PAC	9,9,9,8,9,9,9,9,9,9,9,9,9,9,9,9,9,9,9,9	[28,142929,5,18907626,26650724,nsv7369,Inversion,MIS,5127604,0.648973269805]	[28,2337,5,23507264,23528706,PRDM9,21442,0.00271379865745,id=ENSG00000164256][28,2852,5,24487209,24645087,CDH10,157878,0.0199817696316,id=ENSG00000040731][28,3151,5,26880709,27121257,CDH9,240548,0.0304448670578,id=ENSG00000113100][28,1793,5,21750782,22853731,CDH12,1102949,0.139594324944,id=ENSG00000154162][28,2503,5,23951457,24178372,C5orf17,226915,0.0287194115454,id=ENSG00000248874]	[28,146626,5,21616371,21616706,1,NonCoding,antisense,335,4.23991488782e-05][28,146627,5,21616707,21624079,1,Intron,antisense,7372,0.000933034404568][28,146628,5,21624080,21624219,1,NonCoding,antisense,139,1.75924826689e-05][28,146630,5,21734320,21734413,1,NonCoding,miRNA,93,1.17705099871e-05][28,146631,5,21750777,21751845,-1,UTR,protein_coding,1068,0.000135171017916][28,146632,5,21751846,21752345…	[28,224,5,17530657,17580657,clone,3942463]	-
5	24370545	24373434	DEL	2914	7	ILL,NEX,PAC	8,3,4,0,2,9	[813,143350,5,24369441,24373949,nsv508351,Loss,DEL,2889,0.640860692103][813,143351,5,24369705,24375175,nsv436492,Deletion,DEL,2889,0.528153564899][813,143352,5,24369996,24373438,nsv513227,Loss,DEL,2889,0.839337594422][813,143354,5,24370334,24373654,esv2100449,Deletion,DEL,2889,0.870180722892][813,143355,5,24370503,24373429,esv2729950,Deletion,DEL,2884,0.985645933014][813,143356,5,24370528,2437345…	.	.	[813,224,5,17530657,17580657,clone,6789888]	Yes
5	24452852	24453162	DEL	342	7	ILL,PAC	4,0,7,2,5,8	[814,143362,5,24452836,24453155,esv2729952,Deletion,DEL,303,0.949843260188][814,143363,5,24452839,24453164,esv7486,Loss,DEL,310,0.953846153846][814,143364,5,24452840,24453161,nsv329021,Loss,DEL,309,0.96261682243][814,143365,5,24452852,24453173,esv1007690,Deletion,DEL,310,0.965732087227][814,143366,5,24452852,24453174,esv1281279,Deletion,DEL,310,0.962732919255]	.	.	[814,224,5,17530657,17580657,clone,6872195]	-
5	25584580	25584680	INS	147	7	ILL,PAC	8,7	.	.	.	[4751,224,5,17530657,17580657,clone,8003923]	-
5	25777321	25777631	DEL	351	7	ILL,PAC	4,7,0,2,5,8	[815,143444,5,25777259,25777685,esv4507,Deletion,DEL,310,0.727699530516][815,143445,5,25777307,25777630,nsv328663,Loss,DEL,309,0.956656346749][815,143446,5,25777321,25777645,esv1569342,Deletion,DEL,310,0.956790123457][815,143447,5,25777323,25777636,esv9483,Loss,DEL,308,0.984025559105][815,143448,5,25777324,25777624,esv2729963,Deletion,DEL,300,0.967741935484]	.	.	[815,224,5,17530657,17580657,clone,8196664]	-
5	26111203	26111513	DEL	351	7	ILL,PAC	0,8,7,4,2	[1228,143485,5,26111147,26111690,esv4653,Deletion,DEL,310,0.570902394107][1228,143486,5,26111187,26111512,nsv329449,Loss,DEL,309,0.950769230769][1228,143487,5,26111196,26111521,esv1004457,Deletion,DEL,310,0.953846153846][1228,143488,5,26111198,26111514,esv8937,Loss,DEL,310,0.981012658228][1228,143489,5,26111201,26111501,esv2729966,Deletion,DEL,298,0.961290322581][1228,143490,5,26111203,26111529,e…	.	.	[1228,224,5,17530657,17580657,clone,8530546]	-
5	26796701	26801897	DEL	5550	7	ILL,PAC,ARR,NEX,SOL	9,8,3,4,7,10,0,1,2,5	[101,143548,5,26793252,26802651,nsv10690,Gain+Loss,UNK,5196,0.552824768592][101,143549,5,26793374,26802099,dgv940n67,Loss,DEL,5196,0.59553008596][101,143550,5,26793374,26802099,nsv820941,Deletion,DEL,5196,0.59553008596][101,143551,5,26793408,26802243,esv2645857,Loss,DEL,5196,0.588115449915][101,143553,5,26795893,26802458,esv2586588,Deletion,DEL,5196,0.791469916222][101,143555,5,26796312,26803021,…	.	.	[101,224,5,17530657,17580657,clone,9216044]	Yes
5	27519254	27530234	DEL	11041	7	ILL,PAC,ARR,SOL	8,3,4,10,0,1,5,2	[320,143600,5,27519111,27530268,esv2666447,Deletion,DEL,10980,0.984135520301][320,143601,5,27523055,27529055,nsv509964,Loss,DEL,6000,0.546448087432]	.	.	[320,224,5,17530657,17580657,clone,9938597]	-
5	28813579	28813830	DEL	254	7	ILL,PAC	4,7,2,8	[2140,143713,5,28813563,28813828,esv2729997,Deletion,DEL,249,0.939622641509][2140,143714,5,28813576,28813829,esv2657629,Deletion,DEL,250,0.98814229249][2140,143715,5,28813577,28813829,nsv329735,Loss,DEL,250,0.992063492063]	.	.	[2140,224,5,17530657,17580657,clone,11232922]	-
5	29533328	29533453	DEL	131	7	ILL,PAC	4,7,8	[2849,143771,5,29533319,29533460,esv2730003,Deletion,DEL,125,0.886524822695][2849,143773,5,29533328,29533453,esv1139222,Deletion,DEL,125,1][2849,143774,5,29533328,29533453,esv2667260,Deletion,DEL,125,1]	.	.	[2849,224,5,17530657,17580657,clone,11952671]	-
5	33355575	33355895	DEL	363	7	ILL,PAC	0,2,4,8,7,5	[817,143981,5,33355533,33355923,esv2730044,Deletion,DEL,320,0.820512820513][817,143982,5,33355570,33355900,esv993001,Deletion,DEL,320,0.969696969697][817,143983,5,33355576,33355906,nsv328705,Loss,DEL,319,0.966666666667]	.	.	[817,225,5,46405641,49405641,centromere,13049746]	-
5	35614173	35614486	DEL	371	7	ILL,PAC	8,0,4	[2255,144130,5,35614088,35614542,esv4328,Deletion,DEL,313,0.689427312775][2255,144131,5,35614150,35614494,esv2730066,Deletion,DEL,313,0.90988372093][2255,144132,5,35614181,35614484,esv9359,Loss,DEL,303,0.968051118211]	.	.	[2255,225,5,46405641,49405641,centromere,10791155]	-
5	35752716	35752816	INS	165	7	ILL,PAC	8,7	.	[4752,1531,5,35617946,35814713,SPEF2,100,0.00050821530033,id=ENSG00000152582]	[4752,147684,5,35740370,35753725,1,Intron,protein_coding,100,0.00748783227256][4752,147668,5,35698138,35826947,-1,Intron,antisense,100,0.000776343267939]	[4752,225,5,46405641,49405641,centromere,10652825]	-
5	37293819	37294131	DEL	351	7	ILL,PAC	4,2,7,8,0	[1230,144220,5,37293720,37294166,esv2730083,Deletion,DEL,312,0.699551569507][1230,144221,5,37293799,37294130,esv2671337,Deletion,DEL,311,0.939577039275][1230,144222,5,37293800,37294130,nsv329973,Loss,DEL,311,0.942424242424]	[1230,1059,5,37288239,37371283,NUP155,312,0.00375704445836,id=ENSG00000113569]	[1230,148131,5,37293088,37294430,-1,Intron,protein_coding,312,0.232488822653]	[1230,225,5,46405641,49405641,centromere,9111510]	-
5	42165941	42167770	DEL	1839	7	ILL,PAC	5,8,2,1,0,3,7,4	[321,144474,5,42165806,42167806,nsv513231,Loss,DEL,1829,0.9145][321,144475,5,42165908,42167820,esv2730132,Deletion,DEL,1829,0.956589958159][321,144476,5,42165908,42167868,esv3274,Deletion,DEL,1829,0.933163265306][321,144477,5,42165928,42167769,esv2665823,Deletion,DEL,1828,0.992938620315][321,144478,5,42165950,42167784,esv7370,Loss,DEL,1820,0.992366412214]	.	.	[321,225,5,46405641,49405641,centromere,4237871]	-
5	42628371	42631155	DEL	2822	7	ILL,NEX	0,3,1,9	[1671,144497,5,42628311,42630990,esv2662205,Deletion,DEL,2619,0.940732758621][1671,144498,5,42628360,42631089,dgv143e180,Loss,DEL,2718,0.976293103448][1671,144499,5,42628388,42631165,esv2730136,Deletion,DEL,2767,0.993893678161][1671,144500,5,42628878,42631089,dgv943n67,Loss,DEL,2211,0.794181034483][1671,144492,5,42626206,42631264,nsv511284,Loss,DEL,2784,0.550415183867][1671,144493,5,42627607,4263…	[1671,9939,5,42423879,42721979,GHR,2784,0.00933914793693,id=ENSG00000112964]	[1671,148964,5,42629140,42629205,1,CDS,protein_coding,65,0.0233477011494][1671,148965,5,42629206,42688991,1,Intron,protein_coding,1949,0.0326001505394][1671,148963,5,42566047,42629139,1,Intron,protein_coding,768,0.0121727001839]	[1671,225,5,46405641,49405641,centromere,3774486]	-
5	45191643	45193831	DEL	2188	7	ILL,ARR,NEX	5,2,1,3,10,7,0,4,9	[183,144600,5,45191492,45193856,esv2672830,Deletion,DEL,2188,0.925549915398][183,144601,5,45191689,45193819,esv23029,Loss,DEL,2130,0.973491773309]	.	.	[183,225,5,46405641,49405641,centromere,1211810]	-
5	46144219	46145988	DEL	1777	7	ILL,NEX,PAC	9,5,8,2,9,1,3,7,0,4	[102,144663,5,46143961,46146755,esv2511954,Deletion,DEL,1769,0.633142448103][102,144664,5,46144040,46146168,esv2231447,Deletion,DEL,1769,0.831296992481][102,144665,5,46144189,46146088,esv3896,Deletion,DEL,1769,0.931542917325][102,144666,5,46144222,46145992,esv9221,Loss,DEL,1766,0.997740112994]	.	.	[102,225,5,46405641,49405641,centromere,259653]	-
5	46164109	46164491	DEL	384	7	ILL,PAC	4,8,0	[2256,144671,5,46163912,46164620,esv2284006,Deletion,DEL,382,0.539548022599][2256,144672,5,46164044,46164534,esv4883,Deletion,DEL,382,0.779591836735][2256,144673,5,46164091,46164493,esv7627,Loss,DEL,382,0.950248756219][2256,144674,5,46164099,46164439,esv2673281,Deletion,DEL,330,0.86387434555]	.	.	[2256,225,5,46405641,49405641,centromere,241150]	-
5	50234387	50239465	DEL	5118	7	ILL,PAC	0,4,5,8,2,3,1	[494,144743,5,50233884,50239735,nsv436476,Deletion,DEL,5078,0.867885831482][494,144744,5,50234019,50240297,esv2530506,Deletion,DEL,5078,0.80885632367][494,144745,5,50234218,50239675,esv2092918,Deletion,DEL,5078,0.930547920103][494,144746,5,50234284,50239696,nsv513236,Loss,DEL,5078,0.938285291944][494,144747,5,50234326,50239097,esv23006,Loss,DEL,4710,0.927530523828][494,144748,5,50234337,50239469,…	.	.	[494,225,5,46405641,49405641,centromere,828746]	-
5	53176941	53177234	DEL	334	7	ILL,PAC	0,4,5,2,8,7	[819,144918,5,53176925,53177241,esv2730183,Deletion,DEL,293,0.927215189873][819,144919,5,53176929,53177233,nsv329677,Loss,DEL,292,0.960526315789][819,144920,5,53176933,53177237,esv1006361,Deletion,DEL,293,0.963815789474][819,144921,5,53176941,53177246,esv1492634,Deletion,DEL,293,0.960655737705][819,144922,5,53176945,53177230,esv9350,Loss,DEL,285,0.972696245734]	.	.	[819,225,5,46405641,49405641,centromere,3771300]	-
5	54081769	54081908	DEL	147	7	ILL,PAC	8,7,2,4	[2141,144965,5,54081758,54081907,esv2658296,Deletion,DEL,138,0.926174496644][2141,144966,5,54081759,54081907,nsv327146,Loss,DEL,138,0.932432432432]	.	.	[2141,225,5,46405641,49405641,centromere,4676128]	-
5	56104328	56104429	INS	116	7	ILL,PAC	7,8	.	.	.	[4753,225,5,46405641,49405641,centromere,6698687]	-
5	57323478	57333779	DEL	10527	7	ILL,PAC,SOL,NEX	1,9,4,5,0,8,2,10,3,7	[103,145112,5,57320938,57339546,nsv272,Loss,DEL,10301,0.553579105761][103,145113,5,57321618,57334013,esv2582711,Loss,DEL,10301,0.831060911658][103,145114,5,57322744,57334340,esv2449363,Deletion,DEL,10301,0.888323559848][103,145115,5,57322863,57333991,dgv102n16,Deletion,DEL,10301,0.925682961898][103,145116,5,57323297,57333882,esv990080,Deletion,DEL,10301,0.973169579594][103,145117,5,57323302,57333…	.	.	[103,225,5,46405641,49405641,centromere,7917837]	-
5	57680001	57686083	DEL	6110	7	ILL,NEX	4,0,9,2,3,7	[820,145139,5,57679002,57687169,dgv144e180,Deletion,DEL,6082,0.744704297784][820,145140,5,57679100,57687258,esv2518600,Loss,DEL,6082,0.745525864182][820,145141,5,57679342,57686665,esv2473328,Deletion,DEL,6082,0.83053393418][820,145142,5,57679805,57686292,esv2393790,Deletion,DEL,6082,0.937567442577][820,145143,5,57679926,57687219,dgv103n16,Deletion,DEL,6082,0.833950363362][820,145144,5,57679942,57…	.	.	[820,225,5,46405641,49405641,centromere,8274360]	-
5	61293640	61293953	DEL	348	7	ILL,PAC	5,4,8,0,8,2,7	[495,145330,5,61293581,61293955,esv2730248,Deletion,DEL,313,0.836898395722][495,145331,5,61293627,61293952,nsv328195,Loss,DEL,312,0.96][495,145332,5,61293632,61293957,esv993704,Deletion,DEL,313,0.963076923077][495,145333,5,61293639,61293953,esv7742,Loss,DEL,313,0.996815286624][495,145334,5,61293640,61293966,esv1507195,Deletion,DEL,313,0.960122699387]	.	.	[495,225,5,46405641,49405641,centromere,11887999]	-
5	65346056	65346372	DEL	350	7	ILL,PAC	2,0,7,8,4	[1232,145510,5,65345988,65346543,esv4869,Deletion,DEL,316,0.569369369369][1232,145511,5,65346025,65346380,esv2730278,Deletion,DEL,316,0.89014084507][1232,145512,5,65346041,65346370,esv1010663,Deletion,DEL,314,0.954407294833][1232,145513,5,65346056,65346384,esv7534,Loss,DEL,316,0.963414634146][1232,145514,5,65346056,65346386,esv1036921,Deletion,DEL,316,0.957575757576]	[1232,20932,5,65222303,65378377,ERBB2IP,316,0.00202468060023,id=ENSG00000112851]	[1232,151111,5,65344610,65346610,1,Intron,protein_coding,316,0.158]	[1232,225,5,46405641,49405641,centromere,15940415]	-
5	73648999	73649304	DEL	340	7	ILL,PAC	7,5,4,8,0,2	[821,145931,5,73648942,73649316,esv2730310,Deletion,DEL,305,0.81550802139][821,145932,5,73648942,73649368,esv5430,Deletion,DEL,305,0.715962441315][821,145933,5,73648985,73649320,dgv146e180,Deletion,DEL,305,0.910447761194][821,145934,5,73648986,73649303,esv2629568,Deletion,DEL,304,0.958990536278][821,145935,5,73648986,73649314,dgv198n6,Loss,DEL,305,0.92987804878][821,145936,5,73648996,73649314,esv…	.	.	[821,226,5,91636128,91686128,contig,17986824]	-
5	75082302	75082603	DEL	337	7	ILL,PAC	4,0,2,8,5	[1233,145993,5,75082219,75082664,esv4376,Deletion,DEL,301,0.676404494382][1233,145994,5,75082273,75082612,esv2730315,Deletion,DEL,301,0.88790560472][1233,145995,5,75082302,75082611,esv1262374,Deletion,DEL,301,0.974110032362]	.	.	[1233,226,5,91636128,91686128,contig,16553525]	-
5	75435663	75435781	DEL	119	7	ILL,PAC	7,4,8	[2850,146011,5,75435681,75435798,nsv327180,Loss,DEL,100,0.847457627119][2850,146012,5,75435684,75435771,esv2730318,Deletion,DEL,87,0.737288135593]	[2850,16263,5,75378997,75649764,SV2C,118,0.000435799044935,id=ENSG00000122012]	[2850,152901,5,75428156,75490743,1,Intron,protein_coding,118,0.00188537555722]	[2850,226,5,91636128,91686128,contig,16200347]	-
5	77105232	77105549	DEL	354	7	ILL,PAC	7,5,4,0,8,2	[822,146092,5,77105179,77105605,esv4396,Deletion,DEL,317,0.744131455399][822,146093,5,77105222,77105539,esv2730332,Deletion,DEL,307,0.968454258675][822,146094,5,77105232,77105562,esv1432435,Deletion,DEL,317,0.960606060606][822,146095,5,77105234,77105541,esv7949,Loss,DEL,307,0.968454258675]	[822,17938,5,76986991,77164604,TBCA,317,0.00178477926728,id=ENSG00000171530]	.	[822,226,5,91636128,91686128,contig,14530579]	-
5	77880804	77881127	DEL	388	7	ILL,PAC	4,8,0	[2257,146119,5,77880804,77881127,esv2670505,Deletion,DEL,323,1][2257,146120,5,77880805,77881127,nsv328668,Loss,DEL,322,0.996904024768]	[2257,18153,5,77781038,78065844,LHFPL2,323,0.00113410532081,id=ENSG00000145685]	[2257,153281,5,77860695,77928086,-1,Intron,protein_coding,323,0.00479292487127]	[2257,226,5,91636128,91686128,contig,13755001]	-
5	79013711	79014010	DEL	333	7	ILL,PAC	2,8,0,7,5,4	[823,146205,5,79013649,79014056,esv3406,Deletion,DEL,299,0.734643734644][823,146206,5,79013667,79014013,esv2730356,Deletion,DEL,299,0.864161849711][823,146207,5,79013702,79014009,esv2669424,Deletion,DEL,298,0.970684039088][823,146208,5,79013704,79014010,esv996722,Deletion,DEL,299,0.977124183007][823,146209,5,79013709,79014017,esv5704,Loss,DEL,299,0.970779220779][823,146210,5,79013712,79014018,nsv…	[823,19071,5,78985700,79096063,CMYA5,299,0.00270924132182,id=ENSG00000164309]	[823,153462,5,78985880,79024737,1,Intron,protein_coding,299,0.00769488123118]	[823,226,5,91636128,91686128,contig,12622118]	-
5	80751156	80751472	DEL	325	7	ILL,PAC	8,3,4,7,2	[1565,146315,5,80751092,80751666,esv4616,Deletion,DEL,316,0.550522648084][1565,146316,5,80751129,80751493,esv2730383,Deletion,DEL,316,0.868131868132][1565,146317,5,80751147,80751475,esv993941,Deletion,DEL,316,0.963414634146]	[1565,4516,5,80708840,81047616,SSBP2,316,0.000932769735755,id=ENSG00000145687]	[1565,153913,5,80744645,80756873,-1,Intron,protein_coding,316,0.0258423290808]	[1565,226,5,91636128,91686128,contig,10884656]	-
5	81008181	81008438	DEL	321	7	ILL,PAC	8,0,2,7,4	[1235,146334,5,81008097,81008497,esv3134,Deletion,DEL,257,0.6425][1235,146335,5,81008103,81008436,esv2730386,Deletion,DEL,255,0.765765765766][1235,146336,5,81008181,81008454,esv1711772,Deletion,DEL,257,0.941391941392][1235,146337,5,81008182,81008454,nsv327664,Loss,DEL,256,0.941176470588]	[1235,4516,5,80708840,81047616,SSBP2,257,0.000758613361041,id=ENSG00000145687]	[1235,153931,5,80946159,81046799,-1,Intron,protein_coding,257,0.00255365659777]	[1235,226,5,91636128,91686128,contig,10627690]	-
5	82906075	82906378	DEL	341	7	ILL,PAC	7,2,4,0,8	[1237,146429,5,82906055,82906362,esv2730401,Deletion,DEL,287,0.934853420195][1237,146430,5,82906059,82906377,esv994232,Deletion,DEL,302,0.949685534591][1237,146431,5,82906079,82906379,esv8073,Loss,DEL,299,0.986798679868]	.	.	[1237,226,5,91636128,91686128,contig,8729750]	-
5	83948398	83955365	DEL	7102	7	ILL,PAC,SOL	8,1,10,8	[1906,146473,5,83947696,83955995,dgv104n16,Deletion,DEL,6967,0.839498734787][1906,146474,5,83947816,83955434,dgv48n50,Loss,DEL,6967,0.914544499869][1906,146475,5,83947849,83955197,dgv950n67,Loss,DEL,6799,0.925285792052][1906,146476,5,83947917,83955337,nsv499301,Loss,DEL,6939,0.935175202156][1906,146477,5,83947943,83954979,esv1001599,Deletion,DEL,6581,0.935332575327][1906,146478,5,83948153,8395551…	.	.	[1906,226,5,91636128,91686128,contig,7680763]	Yes
5	86246004	86247143	DEL	1155	7	ILL,NEX,PAC	4,8,2,3,9,0,5,1,7	[184,146650,5,86245998,86247122,esv25711,Loss,DEL,1118,0.981562774363][184,146651,5,86245998,86247137,esv2730426,Deletion,DEL,1133,0.994732221247][184,146652,5,86246004,86247142,esv2670992,Deletion,DEL,1138,0.999122036874]	.	.	[184,226,5,91636128,91686128,contig,5388985]	-
5	86858023	86858135	DEL	114	7	ILL,PAC	8,7,4	[2851,146682,5,86858002,86858114,esv2730433,Deletion,DEL,91,0.8125][2851,146683,5,86858023,86858135,esv2678035,Deletion,DEL,112,1][2851,146685,5,86858036,86858114,esv2730435,Deletion,DEL,78,0.696428571429]	.	.	[2851,226,5,91636128,91686128,contig,4777993]	-
5	87378890	87382065	DEL	3186	7	ARR,SOL,ILL	10,4,2,3,5,0,1,7	[322,146713,5,87377816,87382397,esv2545146,Deletion,DEL,3175,0.693080113512][322,146714,5,87378683,87382262,esv1927154,Deletion,DEL,3175,0.887119307069][322,146715,5,87378871,87382111,esv2730444,Deletion,DEL,3175,0.979938271605][322,146716,5,87378880,87382064,esv2667902,Deletion,DEL,3174,0.996859296482][322,146717,5,87378881,87382066,dgv202n6,Loss,DEL,3175,0.996860282575][322,146718,5,87378956,87…	.	.	[322,226,5,91636128,91686128,contig,4254063]	-
5	87668435	87668606	DEL	176	7	ILL,PAC	4,8,2	[2757,146725,5,87668403,87668617,esv2730445,Deletion,DEL,171,0.799065420561][2757,146726,5,87668419,87668605,esv2662134,Deletion,DEL,170,0.913978494624]	.	[2757,154313,5,87588461,87705889,1,Intron,lincRNA,171,0.00145621146575]	[2757,226,5,91636128,91686128,contig,3967522]	-
5	88032030	88032340	DEL	359	7	ILL,PAC	2,4,8,7,0	[1238,146733,5,88031980,88032450,esv4987,Deletion,DEL,310,0.659574468085][1238,146734,5,88032010,88032343,esv2730446,Deletion,DEL,310,0.930930930931][1238,146735,5,88032024,88032342,esv5444,Loss,DEL,310,0.974842767296][1238,146736,5,88032026,88032355,esv993574,Deletion,DEL,310,0.942249240122][1238,146737,5,88032029,88032359,esv1049510,Deletion,DEL,310,0.939393939394]	[1238,9320,5,88013975,88199922,MEF2C,310,0.00166714171242,id=ENSG00000081189]	[1238,154361,5,88027719,88044886,-1,Intron,protein_coding,310,0.0180579017883]	[1238,226,5,91636128,91686128,contig,3603788]	-
5	89860438	89860743	DEL	343	7	ILL,PAC	4,3,2,8,7,0	[824,146795,5,89860358,89860816,esv2897,Deletion,DEL,305,0.665938864629][824,146796,5,89860390,89860752,esv5955,Loss,DEL,305,0.842541436464][824,146797,5,89860395,89860850,esv2730453,Deletion,DEL,305,0.67032967033][824,146798,5,89860435,89860756,esv1230251,Deletion,DEL,305,0.95015576324]	[824,10340,5,89825161,90460038,GPR98,305,0.000480408016041,id=ENSG00000164199]	[824,154472,5,89854735,89910651,1,Intron,protein_coding,305,0.00545461048716]	[824,226,5,91636128,91686128,contig,1775385]	-
5	90499786	90502096	DEL	2318	7	ILL,PAC,SOL,NEX	0,10,4,3,8,2,5,7,9,1	[104,146817,5,90499549,90503170,esv2643113,Deletion,DEL,2310,0.637945318973][104,146818,5,90499583,90502282,esv2140706,Deletion,DEL,2310,0.855872545387][104,146819,5,90499728,90502134,nsv513247,Loss,DEL,2310,0.960099750623][104,146820,5,90499745,90502287,esv4359,Deletion,DEL,2310,0.908733280881][104,146821,5,90499767,90502106,esv6513,Loss,DEL,2310,0.987601539119][104,146823,5,90499770,90502087,dg…	.	.	[104,226,5,91636128,91686128,contig,1134032]	-
5	90574702	90574987	DEL	288	7	ILL,PAC	2,8,4	[2758,146831,5,90574631,90574995,esv2730455,Deletion,DEL,285,0.782967032967][2758,146832,5,90574647,90575086,esv3170,Deletion,DEL,285,0.649202733485][2758,146833,5,90574693,90574986,esv2667050,Deletion,DEL,284,0.969283276451][2758,146834,5,90574694,90574986,nsv329121,Loss,DEL,284,0.972602739726][2758,146835,5,90574702,90574995,esv1454337,Deletion,DEL,285,0.972696245734]	.	.	[2758,226,5,91636128,91686128,contig,1061141]	-
5	94109633	94109955	DEL	355	7	ILL,PAC	0,5,4,8,2,7	[825,146973,5,94109567,94110073,esv5176,Deletion,DEL,322,0.636363636364][825,146974,5,94109589,94109957,esv2730475,Deletion,DEL,322,0.875][825,146975,5,94109641,94109955,esv8917,Loss,DEL,314,0.975155279503]	[825,3370,5,94039446,94620279,MCTP1,322,0.00055437621485,id=ENSG00000175471]	[825,154842,5,94050592,94114814,-1,Intron,protein_coding,322,0.00501385817944]	[825,226,5,91636128,91686128,contig,2423505]	-
5	95909731	95910062	DEL	358	7	ILL,PAC	0,8,4,5,8,2,7	[498,147051,5,95909668,95910115,esv4486,Deletion,DEL,331,0.740492170022][498,147052,5,95909721,95910060,esv2730488,Deletion,DEL,329,0.970501474926][498,147053,5,95909731,95910077,esv1423990,Deletion,DEL,331,0.956647398844][498,147054,5,95909732,95910059,esv6289,Loss,DEL,327,0.987915407855]	[498,8132,5,95860971,96115299,CAST,331,0.00130146896921,id=ENSG00000153113]	.	[498,226,5,91636128,91686128,contig,4223603]	-
5	97567352	97567452	INS	130	7	NEX,PAC	8,9	.	.	.	[4881,226,5,91636128,91686128,contig,5881224]	-
5	98345101	98347482	DEL	2548	7	ILL,PAC,SOL	4,1,0,10,8,3,5	[499,147211,5,98344177,98347355,esv2484976,Loss,DEL,2254,0.709251101322][499,147212,5,98344522,98347512,dgv49n50,Loss,DEL,2381,0.796321070234][499,147213,5,98344630,98348228,esv2615733,Deletion,DEL,2381,0.661756531406][499,147214,5,98345016,98347497,esv2730504,Deletion,DEL,2381,0.959693671906][499,147215,5,98345040,98347657,esv2300553,Deletion,DEL,2381,0.909820405044][499,147217,5,98345156,983476…	.	.	[499,226,5,91636128,91686128,contig,6658973]	-
5	99759476	99759779	DEL	341	7	ILL,PAC	0,4,5,7,8,2	[826,147369,5,99759378,99759877,esv3002,Deletion,DEL,303,0.607214428858][826,147370,5,99759457,99759792,esv8232,Loss,DEL,303,0.90447761194][826,147371,5,99759466,99759782,esv2730518,Deletion,DEL,303,0.958860759494][826,147372,5,99759476,99759793,esv2535131,Deletion,DEL,303,0.955835962145][826,147373,5,99759476,99759794,esv1035057,Deletion,DEL,303,0.952830188679]	.	.	[826,226,5,91636128,91686128,contig,8073348]	-
5	100497235	100497409	INS	256	7	ILL,PAC	8,6	.	.	.	[4641,226,5,91636128,91686128,contig,8811107]	-
5	101693811	101694769	DEL	928	7	ILL,PAC	4,8	[4326,147503,5,101693839,101694769,esv2656733,Deletion,DEL,930,0.970772442589]	.	.	[4326,226,5,91636128,91686128,contig,10007683]	-
5	103030567	103030880	DEL	348	7	ILL,PAC	8,2,7,5,0,4	[827,147559,5,103030523,103031037,esv3025,Deletion,DEL,313,0.608949416342][827,147560,5,103030556,103030880,esv994501,Deletion,DEL,313,0.966049382716][827,147561,5,103030556,103030882,esv2730543,Deletion,DEL,313,0.960122699387][827,147562,5,103030561,103030886,esv7045,Loss,DEL,313,0.963076923077][827,147563,5,103030567,103030892,esv1309208,Deletion,DEL,313,0.963076923077][827,147564,5,103030568,1…	.	.	[827,226,5,91636128,91686128,contig,11344439]	-
5	103854288	103860327	DEL	6051	7	ILL,PAC	2,7,8,5,3,0,4	[500,147615,5,103853277,103860723,dgv105n16,Deletion,DEL,6039,0.811039484287][500,147616,5,103853345,103860542,dgv1034e199,Deletion,DEL,6039,0.839099624844][500,147617,5,103853599,103861711,nsv513252,Loss,DEL,6039,0.744452662722][500,147618,5,103853718,103860603,dgv150e180,Deletion,DEL,6039,0.877124183007][500,147619,5,103853772,103861202,esv2428771,Deletion,DEL,6039,0.812786002692][500,147620,5,…	.	[500,155918,5,103820354,104222558,-1,Intron,lincRNA,6039,0.0150147686249]	[500,226,5,91636128,91686128,contig,12168160]	-
5	112881416	112881736	DEL	348	7	ILL,PAC	8,4,7,0,5	[1242,148187,5,112881342,112881759,esv2730604,Deletion,DEL,320,0.767386091127][1242,148188,5,112881416,112881736,esv1743798,Deletion,DEL,320,1][1242,148189,5,112881417,112881750,dgv208n6,Loss,DEL,319,0.957957957958]	[1242,5773,5,112849380,112930982,YTHDC2,320,0.00392147251293,id=ENSG00000047188]	[1242,156595,5,112878201,112884237,1,Intron,protein_coding,320,0.053015241882]	[1242,226,5,91636128,91686128,contig,21195288]	-
5	113459055	113459361	DEL	354	7	ILL,PAC	0,4,8,2,7	[1243,148220,5,113459038,113459360,esv995920,Deletion,DEL,305,0.947204968944][1243,148221,5,113459038,113459360,nsv327885,Loss,DEL,305,0.947204968944][1243,148222,5,113459050,113459388,esv2730611,Deletion,DEL,306,0.905325443787]	.	.	[1243,226,5,91636128,91686128,contig,21772927]	-
5	114731326	114731631	DEL	358	7	ILL,PAC	4,2,8,0,8,5	[828,148300,5,114731223,114731709,esv3702,Deletion,DEL,305,0.627572016461][828,148301,5,114731287,114731664,esv2730621,Deletion,DEL,305,0.809018567639][828,148302,5,114731315,114731644,dgv27e197,Deletion,DEL,305,0.927051671733][828,148303,5,114731324,114731638,esv9023,Loss,DEL,305,0.971337579618][828,148304,5,114731326,114731644,esv1731997,Deletion,DEL,305,0.959119496855]	.	.	[828,226,5,91636128,91686128,contig,23045198]	-
5	114756515	114757890	DEL	1396	7	ILL,PAC	3,1,7,4,2,0,8	[501,148310,5,114755821,114758499,esv2609149,Deletion,DEL,1375,0.513442867812][501,148311,5,114756143,114757904,nsv471786,Loss,DEL,1375,0.780806360023][501,148312,5,114756302,114758101,esv1933109,Deletion,DEL,1375,0.764313507504][501,148313,5,114756437,114757906,nsv513257,Loss,DEL,1375,0.936010891763][501,148314,5,114756475,114757993,esv5292,Deletion,DEL,1375,0.905797101449][501,148315,5,11475649…	.	.	[501,226,5,91636128,91686128,contig,23070387]	-
5	115130467	115130807	DEL	365	7	ILL,PAC	5,7,4,2,8,0	[829,148338,5,115130385,115130980,esv5333,Deletion,DEL,340,0.571428571429][829,148339,5,115130441,115130798,esv2730624,Deletion,DEL,331,0.927170868347][829,148340,5,115130458,115130806,nsv329184,Loss,DEL,339,0.974137931034][829,148341,5,115130459,115130807,esv996688,Deletion,DEL,340,0.977011494253][829,148342,5,115130467,115130804,esv5627,Loss,DEL,337,0.991176470588][829,148343,5,115130467,115130…	.	.	[829,226,5,91636128,91686128,contig,23444339]	-
5	116428195	116428501	DEL	349	7	ILL,PAC	2,0,4,8,7	[1244,148444,5,116428106,116428487,esv2730644,Deletion,DEL,292,0.766404199475][1244,148445,5,116428116,116428570,esv5105,Deletion,DEL,306,0.674008810573][1244,148446,5,116428178,116428506,esv5722,Loss,DEL,306,0.932926829268][1244,148447,5,116428182,116428499,esv1001524,Deletion,DEL,304,0.958990536278][1244,148448,5,116428195,116428513,esv1014898,Deletion,DEL,306,0.962264150943]	.	.	[1244,227,5,138787073,138837073,contig,22358572]	-
5	119015157	119015465	DEL	345	7	ILL,PAC	5,7,4,8,2,0	[830,148609,5,119015067,119015528,esv3323,Deletion,DEL,308,0.668112798265][830,148610,5,119015117,119015459,esv2730675,Deletion,DEL,302,0.883040935673][830,148611,5,119015149,119015468,esv1002252,Deletion,DEL,308,0.965517241379][830,148612,5,119015157,119015477,esv1513925,Deletion,DEL,308,0.9625][830,148613,5,119015158,119015477,nsv328209,Loss,DEL,307,0.962382445141][830,148614,5,119015158,119015…	.	.	[830,227,5,138787073,138837073,contig,19771608]	-
5	119380146	119382681	DEL	2842	7	ILL,ARR,NEX	5,3,9,4,2,10,1,0	[323,148630,5,119377904,119382860,esv25986,Loss,DEL,2535,0.511501210654][323,148632,5,119379771,119382257,nsv823194,Loss,DEL,2111,0.832741617357][323,148633,5,119379782,119382694,nsv513258,Loss,DEL,2535,0.870535714286][323,148634,5,119379987,119382866,esv2192828,Deletion,DEL,2535,0.880514067385][323,148635,5,119380099,119382730,esv4184,Deletion,DEL,2535,0.963511972634][323,148636,5,119380133,1193…	.	.	[323,227,5,138787073,138837073,contig,19404392]	-
5	119465584	119465696	INS	320	7	ILL,PAC	8,6	.	.	.	[4642,227,5,138787073,138837073,contig,19321377]	-
5	120727436	120727560	DEL	130	7	ILL,PAC	4,7,8,2	[2144,148733,5,120727408,120727576,nsv471789,Loss,DEL,124,0.738095238095][2144,148734,5,120727411,120727545,esv2730689,Deletion,DEL,109,0.813432835821]	.	.	[2144,227,5,138787073,138837073,contig,18059513]	-
5	121059232	121060011	DEL	789	7	ILL,NEX,PAC	5,3,1,9,8,4,2,8,0	[185,148754,5,121058868,121060132,nsv513259,Loss,DEL,779,0.616297468354][185,148756,5,121059079,121060125,esv2138544,Deletion,DEL,779,0.744741873805][185,148757,5,121059188,121060018,esv2730691,Deletion,DEL,779,0.938554216867][185,148758,5,121059197,121060101,esv4599,Deletion,DEL,779,0.861725663717]	.	.	[185,227,5,138787073,138837073,contig,17727062]	-
5	124147775	124147868	INS	315	7	ILL,PAC	8,6	.	.	.	[4643,227,5,138787073,138837073,contig,14639205]	-
5	124717358	124717668	DEL	348	7	ILL,PAC	0,5,3,4,2,8	[831,148946,5,124717332,124717686,esv2730733,Deletion,DEL,310,0.875706214689][831,148947,5,124717358,124717680,esv1288468,Deletion,DEL,310,0.962732919255]	.	.	[831,227,5,138787073,138837073,contig,14069405]	-
5	127172332	127173281	DEL	961	7	ILL,PAC	5,0,7,1,3,4,2,8	[324,149060,5,127171890,127173524,esv999320,Deletion,DEL,949,0.580783353733][324,149061,5,127172043,127173729,nsv513261,Loss,DEL,949,0.562870699881][324,149062,5,127172180,127173435,esv1917699,Deletion,DEL,949,0.756175298805][324,149063,5,127172198,127173282,esv2730754,Deletion,DEL,949,0.875461254613][324,149064,5,127172268,127173329,esv3027,Deletion,DEL,949,0.894439208294][324,149065,5,127172326…	.	[324,157887,5,127133855,127211229,1,Intron,lincRNA,949,0.0122651019722]	[324,227,5,138787073,138837073,contig,11613792]	-
5	130853191	130853291	INS	423	7	ILL,PAC	6,8	.	[4644,6596,5,130759614,130970929,RAPGEF6,100,0.000473227172704,id=ENSG00000158987][4644,7406,5,130761584,131132676,CTC-432M15.3,100,0.000269474954998,id=ENSG00000273217]	[4644,158282,5,130846185,130857082,-1,Intron,protein_coding,100,0.00917683766174]	[4644,227,5,138787073,138837073,contig,7933782]	-
5	132918980	132924991	DEL	6027	7	ILL,NEX	7,5,0,4,3,2,9	[502,149340,5,132917396,132928112,nsv508379,Loss,DEL,6011,0.56093691676][502,149341,5,132918137,132925559,esv2428690,Deletion,DEL,6011,0.80988951765][502,149342,5,132918154,132925742,dgv151e180,Deletion,DEL,6011,0.79217185029][502,149343,5,132918779,132925160,nsv513262,Loss,DEL,6011,0.942015358094][502,149344,5,132918793,132925201,esv2249045,Deletion,DEL,6011,0.93804619226][502,149345,5,132918798…	[502,6895,5,132532147,132948255,FSTL4,6011,0.0144457688869,id=ENSG00000053108]	[502,158950,5,132902911,132939548,-1,Intron,protein_coding,6011,0.164069110462]	[502,227,5,138787073,138837073,contig,5862082]	-
5	136854680	136856447	DEL	1994	7	ILL,PAC,SOL,NEX	9,9,1,0,3,10,8	[503,149502,5,136853793,136856838,esv2554343,Deletion,DEL,1767,0.580295566502][503,149503,5,136853945,136856592,esv2669010,Deletion,DEL,1767,0.667548167737][503,149504,5,136854506,136856572,esv2373455,Deletion,DEL,1767,0.85527589545][503,149505,5,136854543,136856614,esv3279,Deletion,DEL,1767,0.853211009174][503,149506,5,136854630,136856371,esv2730814,Deletion,DEL,1691,0.956989247312][503,149507,5…	[503,7073,5,136310987,136934068,SPOCK1,1767,0.00283590736999,id=ENSG00000152377]	.	[503,227,5,138787073,138837073,contig,1930626]	-
5	137022578	137023887	DEL	1325	7	ILL,NEX,PAC	8,5,8,9,9,7,4,0,3,2	[105,149523,5,137021777,137024391,esv2653233,Deletion,DEL,1309,0.500765110941][105,149524,5,137022380,137024078,esv2042994,Deletion,DEL,1309,0.770906949352][105,149525,5,137022479,137023977,nsv513264,Loss,DEL,1309,0.873831775701][105,149526,5,137022527,137023971,esv2886,Deletion,DEL,1309,0.906509695291][105,149527,5,137022575,137023878,esv2730815,Deletion,DEL,1300,0.993124522536][105,149528,5,137…	[105,7132,5,136953189,137071779,KLHL3,1309,0.011038030188,id=ENSG00000146021]	[105,159605,5,137013344,137027973,-1,Intron,protein_coding,1309,0.0894798003965]	[105,227,5,138787073,138837073,contig,1763186]	-
5	138787101	138837100	DEL	50000	7	ILL	1	.	[11564,14419,5,138784245,138842328,ECSCR,49999,0.860819861233,id=ENSG00000249751]	.	[11564,227,5,138787073,138837073,contig,0]	Yes
5	140554698	140559902	INS	4481	7	ARR,PAC,ILL	8,10,1	[2509,149722,5,140554172,140559424,nsv819721,Gain,INS,4726,0.899847677075][2509,149723,5,140554460,140559847,esv28212,Gain,INS,5149,0.955819565621][2509,149724,5,140554487,140559937,dgv973n67,Gain,INS,5204,0.954862385321][2509,149725,5,140554516,140561625,nsv10756,Gain,INS,5204,0.732029821353][2509,149727,5,140555786,140558526,esv33618,Gain+Loss,UNK,2740,0.526518063028]	[2509,19133,5,140552243,140555957,PCDHB7,1259,0.241929285165,id=ENSG00000113212][2509,19136,5,140557371,140560081,PCDHB8,2531,0.486356648732,id=ENSG00000120322]	[2509,161058,5,140552417,140554798,1,CDS,protein_coding,100,0.0192159877018][2509,161059,5,140554799,140555957,1,UTR,protein_coding,1158,0.222521137586][2509,161060,5,140557371,140557615,1,UTR,protein_coding,244,0.0468870099923][2509,161061,5,140557616,140560021,1,CDS,protein_coding,2286,0.439277478862]	[2509,227,5,138787073,138837073,contig,1717625]	-
5	142935380	142935679	DEL	345	7	ILL,PAC	2,0,8,5,8,7,4	[504,149839,5,142935269,142935685,esv2730859,Deletion,DEL,299,0.71875][504,149840,5,142935324,142935732,esv5382,Deletion,DEL,299,0.732843137255][504,149841,5,142935376,142935687,esv990553,Deletion,DEL,299,0.961414790997][504,149842,5,142935379,142935678,esv8926,Loss,DEL,298,0.996655518395][504,149843,5,142935380,142935692,esv1114530,Deletion,DEL,299,0.958333333333][504,149844,5,142935381,14293569…	.	.	[504,227,5,138787073,138837073,contig,4098307]	-
5	144871906	144872806	DEL	909	7	ILL,NEX,PAC	4,8,3,2,5,0,9,7	[325,149942,5,144871849,144872800,esv2730875,Deletion,DEL,894,0.940063091483][325,149943,5,144871849,144872818,nsv513267,Loss,DEL,900,0.928792569659][325,149944,5,144871856,144872855,esv5063,Deletion,DEL,900,0.900900900901][325,149945,5,144871893,144872805,esv6976,Loss,DEL,899,0.985745614035][325,149946,5,144871904,144872805,esv2669908,Deletion,DEL,899,0.997780244173][325,149948,5,144871931,14487…	[325,6811,5,144851362,145214932,PRELID2,900,0.00247545176995,id=ENSG00000186314]	.	[325,227,5,138787073,138837073,contig,6034833]	-
5	146622652	146623079	DEL	443	7	ILL,PAC	4,3,2,8,0,7	[834,150020,5,146622514,146623118,nsv820475,Deletion,DEL,427,0.706953642384][834,150021,5,146622627,146623094,esv2730887,Deletion,DEL,427,0.914346895075][834,150022,5,146622651,146623084,esv2670979,Deletion,DEL,427,0.986143187067]	[834,9015,5,146614526,146767415,STK32A,427,0.00279287587727,id=ENSG00000169302]	[834,162073,5,146619250,146657686,1,Intron,protein_coding,427,0.0111093766261]	[834,227,5,138787073,138837073,contig,7785579]	-
5	147462166	147462472	DEL	315	7	ILL,PAC	2,7,4,8	[2147,150060,5,147462086,147462531,esv3555,Deletion,DEL,306,0.687640449438][2147,150061,5,147462131,147462499,esv2730894,Deletion,DEL,306,0.83152173913][2147,150062,5,147462133,147462477,esv8009,Loss,DEL,306,0.889534883721][2147,150063,5,147462156,147462471,nsv328025,Loss,DEL,305,0.968253968254]	[2147,9810,5,147405246,147516852,SPINK5,306,0.00274178807591,id=ENSG00000133710]	[2147,162205,5,147451784,147465967,1,Intron,protein_coding,306,0.0215751251498]	[2147,228,5,155138727,155188727,contig,7676255]	-
5	148401447	148401592	DEL	157	7	ILL,PAC	2,8,4,7	[2148,150111,5,148401394,148401589,esv2730902,Deletion,DEL,142,0.728205128205]	[2148,11153,5,148303202,148442726,SH3TC2,145,0.00103924772799,id=ENSG00000169247]	[2148,162409,5,148392298,148406134,-1,Intron,protein_coding,145,0.0104799074877]	[2148,228,5,155138727,155188727,contig,6737135]	-
5	150789801	150793700	DEL	3490	7	ARR,SOL,ILL	10,1	[3848,150255,5,150789006,150792735,dgv981n67,Loss,DEL,2934,0.75250064119][3848,150256,5,150789024,150793420,nsv819196,Loss,DEL,3619,0.823248407643][3848,150257,5,150789445,150793892,esv2670257,Deletion,DEL,3899,0.876770856757][3848,150258,5,150789591,150792753,esv2730921,Deletion,DEL,2952,0.757117209541][3848,150259,5,150789733,150792959,dgv1049e199,Deletion,DEL,3158,0.809951269556][3848,150260,5…	.	[3848,163364,5,150786122,150792092,-1,Intron,pseudogene,2291,0.383752093802][3848,163365,5,150792093,150792310,-1,NonCoding,pseudogene,217,0.0556552962298][3848,163366,5,150792311,150794247,-1,Intron,pseudogene,1389,0.356245191075]	[3848,228,5,155138727,155188727,contig,4345027]	Yes
5	151456430	151462448	DEL	6038	7	ILL,PAC	8,4,3,2,0,7	[835,150288,5,151454173,151462891,esv1004413,Deletion,DEL,6018,0.690295939436][835,150289,5,151455702,151462618,dgv107n16,Deletion,DEL,6018,0.87015615963][835,150290,5,151455919,151463221,esv2444052,Deletion,DEL,6018,0.824157764996][835,150291,5,151456215,151462652,esv2200641,Deletion,DEL,6018,0.934907565636][835,150292,5,151456243,151462576,nsv513268,Loss,DEL,6018,0.950260540028][835,150293,5,15…	.	[835,163548,5,151331242,151574284,1,Intron,lincRNA,6018,0.0247611523934]	[835,228,5,155138727,155188727,contig,3676279]	Yes
5	152196817	152196922	INS	109	7	ILL,PAC	7,8	.	.	.	[4754,228,5,155138727,155188727,contig,2941805]	-
5	153805345	153807180	DEL	1843	7	ILL,NEX,PAC	0,9,3,8	[1682,150403,5,153805337,153807270,esv2730936,Deletion,DEL,1835,0.949301603725][1682,150404,5,153805375,153807246,dgv1052e199,Deletion,DEL,1805,0.964724746125]	.	[1682,163672,5,153772575,153822921,-1,Intron,lincRNA,1835,0.036447781353]	[1682,228,5,155138727,155188727,contig,1331547]	-
5	155138724	155188735	DEL	50005	7	ILL,PAC	1,8	.	.	.	[3849,228,5,155138727,155188727,contig,0]	Yes
5	159320254	159320357	INS	182	7	ILL,PAC	8,7	.	.	.	[4755,228,5,155138727,155188727,contig,4131527]	-
5	160431321	160431637	DEL	350	7	ILL,PAC	8,8,0,4,2,3,7	[506,150668,5,160431265,160431681,esv2730983,Deletion,DEL,316,0.759615384615][506,150669,5,160431318,160431649,esv1047972,Deletion,DEL,316,0.954682779456][506,150670,5,160431319,160431638,esv9352,Loss,DEL,316,0.990595611285]	.	.	[506,228,5,155138727,155188727,contig,5242594]	-
5	162231872	162231971	INS	298	7	ILL,PAC	8,6	.	.	.	[4645,228,5,155138727,155188727,contig,7043145]	-
5	170131207	170131522	DEL	339	7	ILL,PAC	7,4,8,5,2,0	[837,151093,5,170131205,170131525,esv2731079,Deletion,DEL,315,0.984375][837,151094,5,170131207,170131521,esv2666800,Deletion,DEL,314,0.996825396825]	[837,10866,5,169780491,170163636,KCNIP1,315,0.000822143052891,id=ENSG00000182132]	[837,165405,5,169931638,170139857,1,Intron,protein_coding,315,0.00151283024124]	[837,229,5,180905260,180915260,telomere,10773738]	-
5	171893682	171893781	INS	417	7	ILL,PAC	6,8	.	.	.	[4646,229,5,180905260,180915260,telomere,9011479]	-
5	173192898	173192995	INS	211	7	ILL,PAC	7,8	.	.	.	[4756,229,5,180905260,180915260,telomere,7712265]	-
5	174819675	174820284	DEL	524	7	ILL,PAC	3,8,0	[2264,151400,5,174819521,174820172,esv2731159,Deletion,DEL,497,0.763440860215][2264,151401,5,174819779,174820408,esv25079,Loss,DEL,505,0.802861685215]	.	.	[2264,229,5,180905260,180915260,telomere,6084976]	-
5	176387587	176390181	DEL	2605	7	ILL,PAC	7,0,1,8,4,5,2,3	[326,151534,5,176385665,176390533,esv994326,Deletion,DEL,2594,0.532867707477][326,151535,5,176387130,176390949,nsv436485,Deletion,DEL,2594,0.679235401938][326,151536,5,176387272,176391134,esv2624268,Deletion,DEL,2594,0.671672708441][326,151537,5,176387385,176390360,esv2102565,Deletion,DEL,2594,0.871932773109][326,151538,5,176387506,176390231,esv2731185,Deletion,DEL,2594,0.951926605505][326,151539…	[326,14768,5,176332006,176449634,UIMC1,2594,0.0220525725167,id=ENSG00000087206]	[326,166568,5,176385156,176395555,-1,Intron,protein_coding,2594,0.249447062218]	[326,229,5,180905260,180915260,telomere,4515079]	-
5	179060986	179085560	MIS	24574	7	NEX,PAC	9,8	[5019,151954,5,179059877,179089423,esv1005618,Inversion,MIS,24574,0.831720029784][5019,151956,5,179064309,179082268,nsv499095,Inversion,MIS,17959,0.730813054448][5019,151957,5,179064473,179084348,esv1419350,Inversion,MIS,19875,0.808781639131]	[5019,18384,5,179068545,179072047,C5orf60,3502,0.14250834215,id=ENSG00000204661][5019,18393,5,179078298,179079445,AC136604.1,1147,0.0466753479287,id=ENSG00000228259][5019,18042,5,179041179,179061785,HNRNPH1,799,0.0325140392285,id=ENSG00000169045]	[5019,167628,5,179068545,179068879,-1,UTR,protein_coding,334,0.013591600879][5019,167629,5,179068880,179069326,-1,Intron,protein_coding,446,0.0181492634492][5019,167630,5,179069327,179069339,-1,UTR,protein_coding,12,0.000488320989664][5019,167631,5,179069340,179069490,-1,CDS,protein_coding,150,0.0061040123708][5019,167632,5,179069491,179069869,-1,Intron,protein_coding,378,0.0153821111744][5019,16…	[5019,229,5,180905260,180915260,telomere,1819700]	-
6	786054	786254	DEL	157	7	ILL,PAC	8,7	[4696,152407,6,786014,786191,esv2678534,Deletion,DEL,137,0.685][4696,152408,6,786064,786175,esv1004985,Deletion,DEL,111,0.555]	.	.	[4696,231,6,10000,60000,contig,726054]	-
6	1270713	1270999	DEL	296	7	ILL,PAC	2,8,4,7	[2021,152488,6,1270686,1270996,esv2731419,Deletion,DEL,283,0.912903225806][2021,152489,6,1270713,1270998,esv2668872,Deletion,DEL,285,0.996503496503]	.	.	[2021,231,6,10000,60000,contig,1210713]	-
6	1358149	1358787	DEL	969	7	ILL,PAC	1,8	.	.	.	[3855,231,6,10000,60000,contig,1298149]	-
6	1682801	1683103	DEL	331	7	ILL,PAC	0,7,2,8,8,5,4	[507,152546,6,1682757,1683107,esv2731438,Deletion,DEL,302,0.862857142857][507,152547,6,1682802,1683112,nsv349305,Loss,DEL,301,0.970967741935][507,152548,6,1682819,1683103,esv6042,Loss,DEL,284,0.940397350993]	[507,10301,6,1624041,2245926,GMDS,302,0.000485620331733,id=ENSG00000112699]	[507,168422,6,1624776,1726649,-1,Intron,protein_coding,302,0.0029644753762]	[507,231,6,10000,60000,contig,1622801]	-
6	3145314	3146405	DEL	1132	7	ILL,NEX,PAC	9,3,9,0,1,8	[839,152686,6,3144943,3146368,esv2731486,Deletion,DEL,1054,0.739649122807][839,152688,6,3145375,3146824,esv2731487,Deletion,DEL,1030,0.710835058661]	[839,11774,6,3118608,3153812,BPHL,1091,0.0309907965004,id=ENSG00000137274]	[839,168630,6,3138779,3152752,-1,Intron,antisense,1091,0.0780791526515][839,168632,6,3140744,3152721,1,Intron,protein_coding,1091,0.091091258245]	[839,231,6,10000,60000,contig,3085314]	-
6	4050257	4050561	DEL	339	7	ILL,PAC	4,7,0,2,8,5	[840,152750,6,4050191,4050608,esv4480,Deletion,DEL,304,0.729016786571][840,152751,6,4050242,4050560,esv993339,Deletion,DEL,303,0.952830188679][840,152752,6,4050242,4050560,nsv349965,Loss,DEL,303,0.952830188679][840,152753,6,4050252,4050556,esv2731501,Deletion,DEL,299,0.983552631579][840,152754,6,4050257,4050576,esv1454617,Deletion,DEL,304,0.952978056426][840,152755,6,4050258,4050581,esv9631,Loss,…	[840,13298,6,4021501,4065217,PRPF4B,304,0.00695397566109,id=ENSG00000112739][840,13682,6,4049668,4087578,FAM217A,304,0.0080189923503,id=ENSG00000145975]	[840,168750,6,4050114,4052190,1,Intron,protein_coding,304,0.146435452794]	[840,231,6,10000,60000,contig,3990257]	-
6	5037249	5039186	DEL	1948	7	ILL,PAC	4,3,7,0,8,1,5	[508,152795,6,5036847,5039982,esv2548026,Deletion,DEL,1937,0.617862838915][508,152796,6,5037086,5039355,esv1991955,Deletion,DEL,1937,0.853680035258][508,152797,6,5037151,5039257,esv1001530,Deletion,DEL,1937,0.91975308642][508,152798,6,5037182,5039260,nsv513295,Loss,DEL,1937,0.932146294514][508,152799,6,5037213,5039289,esv3833,Deletion,DEL,1937,0.933044315992][508,152800,6,5037237,5039171,esv27315…	.	.	[508,231,6,10000,60000,contig,4977249]	Yes
6	5898449	5898876	DEL	437	7	ILL,PAC	4,3,5,7,2,0,8	[509,152862,6,5898383,5898838,esv23449,Loss,DEL,389,0.854945054945][509,152863,6,5898415,5899236,esv4819,Deletion,DEL,427,0.520097442144][509,152864,6,5898443,5898868,esv2731516,Deletion,DEL,419,0.981264637002][509,152865,6,5898447,5898875,dgv1071e199,Deletion,DEL,426,0.995327102804]	.	.	[509,231,6,10000,60000,contig,5838449]	-
6	6068852	6069179	DEL	381	7	ILL,PAC	0,8,4,2	[1685,152881,6,6068627,6069257,esv1002510,Deletion,DEL,327,0.519047619048][1685,152882,6,6068738,6069186,esv2731522,Deletion,DEL,327,0.729910714286][1685,152883,6,6068809,6069281,esv3761,Deletion,DEL,327,0.692796610169][1685,152884,6,6068849,6069190,esv1327944,Deletion,DEL,327,0.958944281525]	.	.	[1685,231,6,10000,60000,contig,6008852]	-
6	7717384	7717703	DEL	354	7	ILL,PAC	4,0,7,2,5,8	[841,152976,6,7717340,7717816,esv4030,Deletion,DEL,319,0.670168067227][841,152977,6,7717367,7717701,esv8985,Loss,DEL,317,0.949101796407][841,152978,6,7717368,7717701,esv2731541,Deletion,DEL,317,0.951951951952][841,152979,6,7717372,7717706,esv2464732,Deletion,DEL,319,0.955089820359][841,152980,6,7717384,7717719,esv1541337,Deletion,DEL,319,0.95223880597]	.	.	[841,231,6,10000,60000,contig,7657384]	-
6	8337684	8341531	DEL	3722	7	ARR,ILL,PAC,SOL	8,1,10,0,3	[1247,153023,6,8336395,8342792,dgv1072e199,Deletion,DEL,3847,0.601375644834][1247,153024,6,8337301,8341663,nsv513298,Loss,DEL,3847,0.881934892251][1247,153025,6,8337389,8344007,nsv511335,Loss,DEL,3847,0.581293442128][1247,153026,6,8337550,8341287,nsv514343,Loss,DEL,3603,0.93657395373][1247,153027,6,8337616,8341711,dgv995n67,Loss,DEL,3847,0.939438339438][1247,153028,6,8337660,8341506,esv2731546,De…	.	[1247,169308,6,8330157,8342557,1,Intron,lincRNA,3847,0.310241935484]	[1247,231,6,10000,60000,contig,8277684]	-
6	9014816	9014924	DEL	108	7	ILL,PAC	8,4,7	[2852,153067,6,9014833,9014940,nsv348717,Loss,DEL,91,0.842592592593][2852,153068,6,9014840,9014918,esv2731554,Deletion,DEL,78,0.722222222222]	.	.	[2852,231,6,10000,60000,contig,8954816]	-
6	10264440	10265276	DEL	864	7	ILL,PAC	0,8,1,3	[1689,153158,6,10264287,10265773,nsv511849,Loss,DEL,836,0.562584118439][1689,153159,6,10264436,10265278,esv1393629,Deletion,DEL,836,0.992874109264]	.	.	[1689,231,6,10000,60000,contig,10204440]	-
6	11556106	11556412	DEL	340	7	ILL,PAC	7,0,4,2,8	[1248,153240,6,11556049,11556575,esv3032,Deletion,DEL,306,0.58174904943][1248,153241,6,11556096,11556414,esv2731593,Deletion,DEL,306,0.962264150943][1248,153242,6,11556097,11556412,esv9101,Loss,DEL,306,0.971428571429][1248,153243,6,11556106,11556426,esv1451399,Deletion,DEL,306,0.95625]	[1248,8460,6,11537938,11583757,TMEM170B,306,0.0066784521705,id=ENSG00000205269]	[1248,169679,6,11538608,11565898,1,Intron,protein_coding,306,0.0112128984976]	[1248,231,6,10000,60000,contig,11496106]	-
6	11616292	11616405	DEL	129	7	ILL,PAC	7,8,4,2	[2022,153249,6,11616279,11616409,esv994799,Deletion,DEL,113,0.869230769231][2022,153250,6,11616288,11616419,esv1233154,Deletion,DEL,113,0.862595419847][2022,153251,6,11616302,11616407,esv2731596,Deletion,DEL,103,0.911504424779]	.	.	[2022,231,6,10000,60000,contig,11556292]	-
6	11903452	11903749	DEL	331	7	ILL,PAC	5,8,3,4,7,2,0	[510,153258,6,11903430,11903735,esv2731597,Deletion,DEL,283,0.927868852459][510,153259,6,11903437,11903764,dgv221n6,Loss,DEL,297,0.908256880734][510,153260,6,11903440,11903751,esv999976,Deletion,DEL,297,0.95498392283][510,153261,6,11903451,11903733,esv7900,Loss,DEL,281,0.946127946128][510,153262,6,11903452,11903764,esv1726435,Deletion,DEL,297,0.951923076923]	.	.	[510,231,6,10000,60000,contig,11843452]	-
6	13882552	13883853	DEL	1315	7	ILL,PAC	0,8,5,3,4,2,1	[511,153347,6,13882512,13884124,nsv511850,Loss,DEL,1301,0.807071960298][511,153348,6,13882555,13883918,esv2731608,Deletion,DEL,1298,0.952311078503]	.	.	[511,231,6,10000,60000,contig,13822552]	-
6	17472285	17472583	DEL	334	7	ILL,PAC	7,8,0,4,2	[1250,153489,6,17472250,17472622,esv2731632,Deletion,DEL,298,0.801075268817][1250,153490,6,17472254,17472807,esv4873,Deletion,DEL,298,0.538878842676][1250,153491,6,17472270,17472582,esv993176,Deletion,DEL,297,0.951923076923][1250,153492,6,17472278,17472590,esv2519333,Deletion,DEL,298,0.955128205128][1250,153493,6,17472285,17472598,esv1751200,Deletion,DEL,298,0.952076677316][1250,153494,6,17472290…	[1250,6613,6,17393447,17558023,CAP2,298,0.00181071359129,id=ENSG00000112186]	[1250,170114,6,17463305,17507399,1,Intron,protein_coding,298,0.00675828910963]	[1250,231,6,10000,60000,contig,17412285]	-
6	17769093	17769252	DEL	158	7	ILL,PAC	4,7,2,8	.	[2023,8054,6,17759414,17987854,KIF13A,159,0.000696025214498,id=ENSG00000137177]	[2023,170197,6,17765178,17771344,-1,Intron,protein_coding,159,0.0257865715212]	[2023,231,6,10000,60000,contig,17709093]	-
6	18402090	18402868	DEL	782	7	ILL,NEX,PAC	4,0,8,8,5,3,7,1,9,2	[106,153539,6,18401898,18403055,esv2049444,Deletion,DEL,778,0.672428694901][106,153540,6,18402017,18403050,esv3181,Deletion,DEL,778,0.753146176186][106,153541,6,18402074,18402906,esv2731640,Deletion,DEL,778,0.935096153846][106,153542,6,18402088,18402867,esv999347,Deletion,DEL,777,0.997432605905][106,153543,6,18402089,18402645,nsv514344,Loss,DEL,555,0.713367609254][106,153544,6,18402102,18402891,e…	[106,1655,6,18368779,18469105,RNF144B,778,0.00775471961406,id=ENSG00000137393]	[106,170378,6,18402182,18402283,-1,NonCoding,snoRNA,101,0.129820051414][106,170377,6,18399931,18427811,1,Intron,protein_coding,778,0.0279053084648]	[106,231,6,10000,60000,contig,18342090]	-
6	19347404	19347908	DEL	489	7	ILL,PAC	8,0	[3150,153617,6,19347463,19347854,esv2731653,Deletion,DEL,391,0.775793650794]	.	.	[3150,231,6,10000,60000,contig,19287404]	-
6	19765125	19771185	DEL	6077	7	ILL,NEX,PAC	2,9,0,8,3,4	[842,153646,6,19763227,19771457,nsv436515,Deletion,DEL,6060,0.736330498177][842,153648,6,19764842,19772201,esv2581386,Deletion,DEL,6060,0.823481451284][842,153649,6,19765027,19771228,esv2731659,Deletion,DEL,6060,0.977261731979][842,153650,6,19765086,19771279,esv3657,Deletion,DEL,6060,0.978524140158][842,153651,6,19765106,19771204,nsv499226,Loss,DEL,6060,0.993768448672]	.	.	[842,231,6,10000,60000,contig,19705125]	Yes
6	22227484	22227755	DEL	308	7	ILL,PAC	4,2,5,8,7,0	[843,153773,6,22227446,22227946,esv3425,Deletion,DEL,271,0.542][843,153774,6,22227453,22227745,esv2731684,Deletion,DEL,261,0.893835616438][843,153775,6,22227471,22227761,esv7226,Loss,DEL,271,0.934482758621][843,153776,6,22227473,22227754,nsv348766,Loss,DEL,270,0.960854092527][843,153777,6,22227475,22227756,esv2473154,Deletion,DEL,271,0.964412811388][843,153778,6,22227478,22227759,esv1009991,Delet…	.	.	[843,231,6,10000,60000,contig,22167484]	-
6	23300376	23300685	DEL	343	7	ILL,PAC	2,5,8,7,0,4	[844,153827,6,23300313,23300766,esv3456,Deletion,DEL,309,0.682119205298][844,153828,6,23300363,23300698,dgv222n6,Loss,DEL,309,0.922388059701][844,153829,6,23300372,23300683,esv6831,Loss,DEL,307,0.987138263666][844,153830,6,23300376,23300698,esv1783906,Deletion,DEL,309,0.959627329193][844,153831,6,23300383,23300705,esv2731703,Deletion,DEL,302,0.937888198758]	.	.	[844,231,6,10000,60000,contig,23240376]	-
6	23686002	23686316	DEL	352	7	ILL,PAC	2,0,5,8,7,4	[845,153849,6,23685978,23686323,esv2731705,Deletion,DEL,314,0.910144927536][845,153850,6,23685995,23686324,esv2666014,Deletion,DEL,314,0.954407294833]	.	.	[845,231,6,10000,60000,contig,23626002]	-
6	25529885	25530007	DEL	136	7	ILL,PAC	2,4,8,7	[2024,153973,6,25529870,25530011,esv2676638,Deletion,DEL,122,0.86524822695][2024,153974,6,25529886,25530026,nsv349286,Loss,DEL,121,0.864285714286][2024,153975,6,25529886,25530035,esv2731723,Deletion,DEL,121,0.812080536913]	[2024,2767,6,25279306,25620758,LRRC16A,122,0.000357297658236,id=ENSG00000079691]	[2024,171012,6,25529122,25538082,1,Intron,protein_coding,122,0.0136160714286]	[2024,231,6,10000,60000,contig,25469885]	-
6	26187893	26187990	INS	321	7	ILL,PAC	8,6	[4647,153991,6,26187921,26188006,esv269683,Insertion,INS,69,0.711340206186]	.	.	[4647,231,6,10000,60000,contig,26127893]	-
6	26741695	58151528	MIS	31407350	7	ILL,NEX,PAC	0,8,9,9	.	[1697,3877,6,27100832,27103070,HIST1H2AG,2238,7.12515727161e-05,id=ENSG00000196787][1697,3887,6,27106073,27114619,HIST1H2BK,8546,0.000272080402338,id=ENSG00000197903][1697,3900,6,27107076,27108418,HIST1H4I,1342,4.27254738986e-05,id=ENSG00000198339][1697,3914,6,27114861,27115317,HIST1H2AH,456,1.45177467196e-05,id=ENSG00000184825][1697,3952,6,27215480,27224403,PRSS16,8923,0.000284083013112,id=ENSG0…
6	27158527	27159886	DEL	1372	7	ILL,PAC	0,4,2,1,5,8,3	[512,154076,6,27158523,27159885,esv2663992,Deletion,DEL,1358,0.997063142438]	.	.	[512,231,6,10000,60000,contig,27098527]	-
6	29332277	29332595	DEL	370	7	ILL,PAC	0,4,8	[2266,154222,6,29332194,29332668,esv2731759,Deletion,DEL,318,0.670886075949][2266,154223,6,29332294,29332612,esv1430816,Deletion,DEL,301,0.946540880503]	[2266,7992,6,29323007,29399744,OR5V1,318,0.00414402439501,id=ENSG00000243729]	[2266,171916,6,29324055,29390383,-1,Intron,protein_coding,318,0.00479435532505]	[2266,232,6,58087659,58137659,clone,28755064]	-
6	29685488	29688081	DEL	2626	7	ILL,NEX,PAC	3,9,0,4,2,1,8	[513,154262,6,29684594,29688509,esv2634641,Deletion,DEL,2593,0.662324393359][513,154263,6,29685294,29688284,esv2360078,Deletion,DEL,2593,0.867224080268][513,154264,6,29685295,29688242,esv2677108,Deletion,DEL,2593,0.879877841873][513,154265,6,29685446,29688090,nsv511859,Loss,DEL,2593,0.980711043873][513,154266,6,29685456,29688156,esv3774,Deletion,DEL,2593,0.96037037037][513,154267,6,29685471,29688…	.	.	[513,232,6,58087659,58137659,clone,28399578]	-
6	29843744	29849415	DEL	5892	7	ILL,PAC,SOL	8,10,1	[2510,154335,6,29842928,29849496,dgv108n16,Deletion,DEL,5671,0.863428745432][2510,154338,6,29843104,29849240,esv2659998,Deletion,DEL,5496,0.895697522816][2510,154339,6,29843329,29851318,nsv511860,Loss,DEL,5671,0.709851045187][2510,154340,6,29843748,29849416,esv1306517,Deletion,DEL,5667,0.999294657027]	.	.	[2510,232,6,58087659,58137659,clone,28238244]	-
6	29899782	29901527	DEL	1762	7	ILL,NEX	0,2,4,3,9	[1252,154430,6,29898545,29901742,esv2664228,Deletion,DEL,1745,0.545824210197][1252,154432,6,29899678,29901614,nsv511861,Loss,DEL,1745,0.901342975207][1252,154433,6,29899748,29901612,esv4593,Deletion,DEL,1745,0.936158798283][1252,154435,6,29899782,29901540,esv1684110,Deletion,DEL,1745,0.99260523322][1252,154436,6,29899782,29901549,esv2662139,Deletion,DEL,1745,0.987549518959][1252,154437,6,29899783…	.	.	[1252,232,6,58087659,58137659,clone,28186132]	-
6	30207808	30208227	DEL	447	7	ILL,PAC	0,4,8	[2267,154504,6,30207710,30208319,esv2731781,Deletion,DEL,419,0.688013136289][2267,154505,6,30207808,30208227,esv2657403,Deletion,DEL,419,1]	.	[2267,172372,6,30202228,30209923,-1,Intron,lincRNA,419,0.0544509421702][2267,172374,6,30206483,30209452,1,Intron,pseudogene,419,0.141124957898]	[2267,232,6,58087659,58137659,clone,27879432]	-
6	31009214	31010098	MIS	884	7	NEX,PAC	9,8	[5010,154619,6,31008762,31009701,nsv513665,Inversion,MIS,487,0.51863684771][5010,154620,6,31009222,31010095,esv1594511,Inversion,MIS,873,0.987556561086]	.	.	[5010,232,6,58087659,58137659,clone,27077561]	-
6	31193337	31194491	DEL	1128	7	ILL,PAC	8,1,3	[2511,154660,6,31193076,31194314,esv22878,Loss,DEL,977,0.789176090468][2511,154661,6,31193239,31194381,esv2659546,Deletion,DEL,1044,0.904679376083][2511,154662,6,31193307,31194601,esv2731813,Deletion,DEL,1154,0.891808346213]	.	.	[2511,232,6,58087659,58137659,clone,26893168]	-
6	31421513	31424382	DEL	2875	7	ILL,NEX,PAC	3,4,2,0,5,1,9,8	[328,154881,6,31421287,31424465,esv1921549,Deletion,DEL,2869,0.90276903713][328,154883,6,31421453,31424430,esv2916,Deletion,DEL,2869,0.963721867652][328,154884,6,31421497,31424386,esv2658184,Deletion,DEL,2869,0.993077189339][328,154885,6,31421497,31424393,nsv499677,Loss,DEL,2869,0.99067679558][328,154886,6,31421503,31424392,esv1445856,Deletion,DEL,2869,0.993077189339][328,154882,6,31421391,314247…	.	[328,173169,6,31368541,31430899,1,Intron,processed_transcript,2869,0.0460085313833]	[328,232,6,58087659,58137659,clone,26663277]	-
6	32313783	32314092	DEL	363	7	ILL,PAC	0,4,2,8	[1691,155087,6,32313605,32314207,esv3397,Deletion,DEL,309,0.513289036545][1691,155088,6,32313716,32314088,esv2731827,Deletion,DEL,305,0.819892473118][1691,155089,6,32313783,32314097,esv7532,Loss,DEL,309,0.984076433121][1691,155090,6,32313783,32314106,esv1081136,Deletion,DEL,309,0.956656346749]	[1691,16661,6,32256303,32339684,C6orf10,309,0.0037058802365,id=ENSG00000204296]	[1691,174875,6,32307416,32317516,-1,Intron,protein_coding,309,0.0305940594059]	[1691,232,6,58087659,58137659,clone,25773567]	-
6	32377904	32378654	DEL	836	7	ILL,PAC	3,8,4,2,0,8	[848,155113,6,32377672,32378849,esv2217750,Deletion,DEL,750,0.637213254036][848,155114,6,32377817,32378697,esv2731831,Deletion,DEL,750,0.852272727273][848,155115,6,32377850,32378760,esv4121,Deletion,DEL,750,0.824175824176][848,155116,6,32377877,32378653,esv2663272,Deletion,DEL,749,0.965206185567][848,155117,6,32377893,32378709,esv9125,Loss,DEL,750,0.919117647059][848,155118,6,32377904,32378670,es…	.	.	[848,232,6,58087659,58137659,clone,25709005]	-
6	32499298	32500804	DEL	1740	7	ILL,PAC	3,0,1,8	[1692,155271,6,32498930,32500862,esv2662184,Deletion,DEL,1506,0.77950310559][1692,155275,6,32499309,32500811,esv1665592,Deletion,DEL,1495,0.992695883134]	.	.	[1692,232,6,58087659,58137659,clone,25586855]	-
6	32506238	32506545	DEL	335	7	ILL,PAC	3,8	.	.	.	[4102,232,6,58087659,58137659,clone,25581114]	-
6	32561965	32564609	DEL	2661	7	ILL,NEX	4,3,0,2,9	[1253,155393,6,32560921,32564732,esv2471796,Deletion,DEL,2644,0.693781159801][1253,155395,6,32561742,32565217,dgv1029n67,Loss,DEL,2644,0.760863309353][1253,155396,6,32561762,32564800,esv2158888,Deletion,DEL,2644,0.870309414088][1253,155398,6,32561920,32564688,esv5278,Deletion,DEL,2644,0.955202312139][1253,155399,6,32561921,32564929,nsv511872,Loss,DEL,2644,0.878989361702][1253,155400,6,32561931,32…	.	.	[1253,232,6,58087659,58137659,clone,25523050]	-
6	32643023	32647931	DEL	6204	7	ILL,NEX,PAC	8,1,9	[2512,155538,6,32640001,32648719,nsv437500,Loss,DEL,4908,0.562973158981][2512,155539,6,32640001,32648719,nsv437501,Loss,DEL,4908,0.562973158981][2512,155541,6,32642457,32648173,nsv511874,Loss,DEL,4908,0.858642407278][2512,155542,6,32642999,32648088,esv2662760,Deletion,DEL,4908,0.964433090981]	.	.	[2512,232,6,58087659,58137659,clone,25439728]	-
6	32676574	32677029	DEL	464	7	ILL,PAC	0,8,8,4,3	[1254,155592,6,32676400,32677170,esv2112477,Deletion,DEL,455,0.590909090909][1254,155593,6,32676464,32677033,esv8437,Loss,DEL,455,0.799648506151][1254,155594,6,32676539,32677025,esv2731869,Deletion,DEL,451,0.927983539095][1254,155595,6,32676573,32677030,esv2667937,Deletion,DEL,455,0.995623632385][1254,155596,6,32676574,32677031,esv1768131,Deletion,DEL,455,0.995623632385][1254,155597,6,32676578,32…	.	.	[1254,232,6,58087659,58137659,clone,25410630]	-
6	32687119	32687219	INS	311	7	ILL,PAC	8,6	.	.	.	[4648,232,6,58087659,58137659,clone,25400440]	-
6	32749244	32749542	DEL	336	7	ILL,PAC	0,2,5,8,4	[1255,155610,6,32749173,32749587,esv3084,Deletion,DEL,298,0.719806763285][1255,155611,6,32749178,32749537,esv2731870,Deletion,DEL,293,0.816155988858][1255,155612,6,32749228,32749552,esv5925,Loss,DEL,298,0.91975308642][1255,155613,6,32749230,32749541,esv2663552,Deletion,DEL,297,0.95498392283]	.	.	[1255,232,6,58087659,58137659,clone,25338117]	-
6	32778708	32779820	DEL	1075	7	ILL,NEX,PAC	4,8,0,1,9,3,5	[514,155623,6,32778069,32779958,esv2442731,Deletion,DEL,1112,0.588671254632][514,155624,6,32778252,32779877,nsv820419,Deletion,DEL,1112,0.684307692308][514,155625,6,32778548,32779996,dgv52n50,Loss,DEL,1112,0.767955801105][514,155626,6,32778625,32779833,esv7959,Loss,DEL,1112,0.920529801325][514,155627,6,32778627,32779807,esv2731871,Deletion,DEL,1099,0.931355932203][514,155628,6,32778754,32779820,e…	.	.	[514,232,6,58087659,58137659,clone,25307839]	-
6	34040280	34041014	INS	571	7	ILL,NEX,PAC	9,8,3,4	.	[2160,9472,6,33989628,34123399,GRM4,734,0.00548698895874,id=ENSG00000124493]	[2160,176005,6,34029806,34059659,-1,Intron,protein_coding,734,0.0245871436707]	[2160,232,6,58087659,58137659,clone,24046645]	-
6	35626434	35629745	DEL	3332	7	ILL,PAC,SOL,NEX	8,4,0,9,1,3,10,5,2,7	[107,155939,6,35625147,35628965,nsv511349,Loss,DEL,2531,0.662912519644][107,155940,6,35626255,35629925,esv2169093,Deletion,DEL,3311,0.902179836512][107,155941,6,35626273,35629935,esv987803,Deletion,DEL,3311,0.904150737302][107,155942,6,35626294,35630858,esv2603863,Deletion,DEL,3311,0.725460122699][107,155943,6,35626354,35629808,nsv511880,Loss,DEL,3311,0.958598726115][107,155944,6,35626359,3562991…	[107,5979,6,35541362,35696360,FKBP5,3311,0.0213615659557,id=ENSG00000096060]	[107,176508,6,35610621,35688104,-1,Intron,protein_coding,3311,0.0427319541061]	[107,232,6,58087659,58137659,clone,22457914]	Yes
6	38922199	38922503	DEL	338	7	ILL,PAC	7,8,4,2,0,5	[849,156128,6,38922149,38922565,esv3083,Deletion,DEL,304,0.730769230769][849,156129,6,38922177,38922508,esv2731953,Deletion,DEL,304,0.918429003021][849,156130,6,38922193,38922514,esv8343,Loss,DEL,304,0.947040498442]	[849,7185,6,38683117,38998301,DNAH8,304,0.000964515965277,id=ENSG00000124721]	[849,177454,6,38919297,38939367,1,Intron,protein_coding,304,0.0151469855506]	[849,232,6,58087659,58137659,clone,19165156]	-
6	41618835	41619284	DEL	463	7	ILL,PAC	7,2,8,4,1,0,3,5	[329,156257,6,41618773,41619267,esv2731976,Deletion,DEL,432,0.874493927126][329,156258,6,41618834,41619283,esv2657739,Deletion,DEL,448,0.997772828508]	[329,4316,6,41604620,41621984,MDFI,449,0.0258580972126,id=ENSG00000112559]	[329,177973,6,41617582,41621056,1,Intron,protein_coding,449,0.129245826137]	[329,232,6,58087659,58137659,clone,16468375]	-
6	41953166	41956563	DEL	3419	7	ILL,PAC	1,0,8,3	[1693,156283,6,41953276,41956698,esv2659555,Deletion,DEL,3287,0.960549386324]	[1693,6195,6,41902671,42018095,CCND3,3397,0.0294306210147,id=ENSG00000112576]	.	[1693,232,6,58087659,58137659,clone,16131096]	-
6	41953350	41953665	DEL	375	7	ILL,PAC	4,0,8	[2272,156282,6,41953254,41953683,esv2731982,Deletion,DEL,315,0.734265734266][2272,156284,6,41953365,41953680,esv1427717,Deletion,DEL,300,0.952380952381]	[2272,6195,6,41902671,42018095,CCND3,315,0.00272906847796,id=ENSG00000112576]	.	[2272,232,6,58087659,58137659,clone,16133994]	-
6	42887638	42887766	INS	341	7	ILL,PAC	8,7	.	[4757,9088,6,42883727,42893573,PTCRA,128,0.0130002031282,id=ENSG00000171611]	[4757,178389,6,42883866,42890764,1,Intron,protein_coding,128,0.0185561032183]	[4757,232,6,58087659,58137659,clone,15199893]	-
6	45260473	45260573	INS	408	7	ILL,PAC	6,8	[4649,156482,6,45260439,45260524,esv267663,Insertion,INS,51,0.51]	[4649,2873,6,44777054,45345690,SUPT3H,100,0.00017585942501,id=ENSG00000196284]	[4649,179544,6,45073744,45289532,-1,Intron,protein_coding,100,0.000463417798951]	[4649,232,6,58087659,58137659,clone,12827086]	-
6	45967475	45967786	DEL	348	7	ILL,PAC	5,3,2,8,4,0	[850,156506,6,45967407,45967876,esv4021,Deletion,DEL,311,0.663113006397][850,156507,6,45967417,45967778,esv2732026,Deletion,DEL,303,0.839335180055][850,156508,6,45967459,45967785,nsv349891,Loss,DEL,310,0.950920245399][850,156510,6,45967475,45967802,esv1256091,Deletion,DEL,311,0.951070336391]	[850,3404,6,45868045,46048132,CLIC5,311,0.00172694308862,id=ENSG00000112782]	[850,179590,6,45922982,46047439,-1,Intron,protein_coding,311,0.00249885502623]	[850,232,6,58087659,58137659,clone,12119873]	-
6	50765971	50766268	DEL	309	7	ILL,PAC	7,4,2,8,8	[1550,156680,6,50765860,50766442,esv4018,Deletion,DEL,297,0.510309278351][1550,156681,6,50765948,50766282,esv2732063,Deletion,DEL,297,0.889221556886][1550,156682,6,50765956,50766267,esv2675117,Deletion,DEL,296,0.951768488746][1550,156683,6,50765964,50766274,esv1007147,Deletion,DEL,297,0.958064516129][1550,156684,6,50765965,50766262,esv8163,Loss,DEL,291,0.979797979798][1550,156685,6,50765972,50766…	.	.	[1550,232,6,58087659,58137659,clone,7321391]	-
6	51739562	51745600	DEL	6064	7	ILL,PAC	0,3,4,8	[1695,156750,6,51738946,51746245,esv2587934,Deletion,DEL,6038,0.827236607754][1695,156751,6,51739320,51746879,nsv436518,Deletion,DEL,6038,0.798782907792][1695,156752,6,51739499,51745695,esv2732074,Deletion,DEL,6038,0.974499677211][1695,156753,6,51739562,51745616,nsv499787,Loss,DEL,6038,0.99735711926][1695,156754,6,51739567,51745606,esv2657311,Deletion,DEL,6033,0.999006458023][1695,156755,6,517395…	[1695,1596,6,51480098,51952423,PKHD1,6038,0.0127835706346,id=ENSG00000170927]	[1695,180250,6,51735438,51747890,-1,Intron,protein_coding,6038,0.484902023771]	[1695,232,6,58087659,58137659,clone,6342059]	Yes
6	53924803	53934829	DEL	8914	7	ILL,PAC	5,0,7,3,2,4,8,1	[330,156881,6,53924718,53934901,esv5367,Complex,UNK,10026,0.984582146715][330,156882,6,53924803,53934828,dgv1116e199,Deletion,DEL,10025,0.999900259326][330,156883,6,53924805,53934874,esv2732099,Deletion,DEL,10024,0.995530837223][330,156884,6,53925532,53930642,nsv508407,Loss,DEL,5110,0.509674845402][330,156885,6,53927707,53934937,esv5312,Deletion,DEL,7122,0.710353081987][330,156887,6,53928585,5393…	[330,7865,6,53794780,54131078,MLIP,10026,0.0298128445605,id=ENSG00000146147]	[330,180837,6,53883890,53986244,1,Intron,protein_coding,10026,0.0979541590949]	[330,232,6,58087659,58137659,clone,4152830]	-
6	54556449	54556768	DEL	353	7	ILL,PAC	5,0,7,2,4,8	[851,156923,6,54556381,54556954,esv4232,Deletion,DEL,319,0.556719022688][851,156924,6,54556435,54556762,esv2732101,Deletion,DEL,313,0.957186544343][851,156925,6,54556436,54556770,nsv348463,Loss,DEL,319,0.955089820359][851,156926,6,54556439,54556773,esv2455385,Deletion,DEL,319,0.955089820359][851,156927,6,54556448,54556767,esv9697,Loss,DEL,318,0.996865203762][851,156928,6,54556449,54556784,esv1106…	.	.	[851,232,6,58087659,58137659,clone,3530891]	-
6	54780322	54780635	DEL	350	7	ILL,PAC	0,8,3,2,7,4	[852,156943,6,54780306,54780634,esv2678553,Deletion,DEL,312,0.951219512195][852,156944,6,54780323,54780630,esv2732104,Deletion,DEL,307,0.980830670927]	[852,8267,6,54711569,54806820,FAM83B,313,0.00328605473958,id=ENSG00000168143]	[852,180905,6,54735489,54791168,1,Intron,protein_coding,313,0.00562150900699]	[852,232,6,58087659,58137659,clone,3307024]	-
6	54846388	54851439	DEL	5150	7	ILL,PAC	5,0,8,3,2,4,1	[515,156946,6,54846098,54851665,esv29049,Loss,DEL,5051,0.907310939465][515,156948,6,54846381,54851438,esv2660874,Deletion,DEL,5050,0.998615780107][515,156949,6,54846381,54851446,nsv499725,Loss,DEL,5051,0.997235932873][515,156950,6,54846417,54851448,esv2732105,Deletion,DEL,5022,0.994258562661]	.	.	[515,232,6,58087659,58137659,clone,3236220]	-
6	54864378	54864691	DEL	364	7	ILL,PAC	0,7,2,8,4	[1256,156953,6,54864313,54864806,esv4623,Deletion,DEL,313,0.634888438134][1256,156954,6,54864350,54864685,esv2732107,Deletion,DEL,307,0.916417910448][1256,156955,6,54864373,54864690,esv8030,Loss,DEL,312,0.984227129338][1256,156956,6,54864379,54864705,nsv348632,Loss,DEL,312,0.957055214724]	.	.	[1256,232,6,58087659,58137659,clone,3222968]	-
6	57284911	57289357	DEL	4454	7	ILL,PAC	2,5,7,8,3,4,0	[517,157084,6,57283956,57289549,esv2635100,Deletion,DEL,4446,0.794922224209][517,157085,6,57284319,57289931,dgv109n16,Deletion,DEL,4446,0.792230933713][517,157086,6,57284788,57289549,esv1930914,Deletion,DEL,4446,0.933837429112][517,157087,6,57284793,57289718,nsv511884,Loss,DEL,4446,0.902741116751][517,157088,6,57284895,57289413,esv2732130,Deletion,DEL,4446,0.98406374502][517,157089,6,57284902,572…	[517,1330,6,57179603,57513375,PRIM2,4446,0.0133204702611,id=ENSG00000146143]	[517,181327,6,57246967,57372287,1,Intron,processed_transcript,4446,0.0354771784232]	[517,232,6,58087659,58137659,clone,798302]	-
6	57297190	57301266	DEL	4275	7	ILL,NEX,PAC	7,8,9,0,3,4	[853,157091,6,57295036,57301218,nsv435841,Deletion,DEL,4028,0.651569071498][853,157093,6,57296699,57302209,esv2579565,Deletion,DEL,4076,0.739745916515][853,157094,6,57296823,57301598,nsv511885,Loss,DEL,4076,0.853612565445][853,157095,6,57297043,57301579,dgv32e194,Deletion,DEL,4076,0.898589065256][853,157096,6,57297171,57301486,esv2732131,Deletion,DEL,4076,0.944611819235][853,157097,6,57297191,573…	[853,1330,6,57179603,57513375,PRIM2,4076,0.0122119291013,id=ENSG00000146143]	[853,181327,6,57246967,57372287,1,Intron,processed_transcript,4076,0.0325247366741]	[853,232,6,58087659,58137659,clone,786393]	-
6	57423086	57429121	DEL	6047	7	ILL,PAC	7,8,0,3,2,4	[854,157136,6,57421534,57429797,esv992580,Deletion,DEL,6035,0.730364274477][854,157137,6,57422006,57430943,dgv110n16,Deletion,DEL,6035,0.675282533289][854,157139,6,57422298,57429722,esv2461595,Deletion,DEL,6035,0.812904094828][854,157140,6,57422880,57429336,esv2360931,Deletion,DEL,6035,0.934789343247][854,157141,6,57422973,57429122,nsv511886,Loss,DEL,6035,0.981460400065][854,157142,6,57423069,574…	[854,1330,6,57179603,57513375,PRIM2,6035,0.018081205134,id=ENSG00000146143]	[854,181337,6,57398318,57467079,1,Intron,processed_transcript,6035,0.0877677753378]	[854,232,6,58087659,58137659,clone,658538]	-
6	57478160	57478856	DEL	720	7	ILL,PAC	4,8,0,7,2	[1257,157158,6,57477959,57479072,esv1949021,Deletion,DEL,696,0.625336927224][1257,157159,6,57478163,57478853,esv8489,Loss,DEL,690,0.991379310345][1257,157160,6,57478166,57478841,esv2732146,Deletion,DEL,675,0.969827586207]	[1257,1330,6,57179603,57513375,PRIM2,696,0.00208525580336,id=ENSG00000146143]	[1257,181341,6,57472442,57498966,1,Intron,processed_transcript,696,0.0262403860655]	[1257,232,6,58087659,58137659,clone,608803]	-
6	57533163	57533959	DEL	698	7	ILL,PAC	1,8	[3866,157176,6,57532734,57534269,nsv511889,Loss,DEL,796,0.518566775244]	.	.	[3866,232,6,58087659,58137659,clone,553700]	-
6	57583689	57590266	DEL	6592	7	ILL,NEX,PAC	4,9,8,3,0,2	[855,157197,6,57582683,57590771,esv2496535,Deletion,DEL,6577,0.813180019782][855,157198,6,57583319,57590639,nsv511890,Loss,DEL,6577,0.89849726776][855,157199,6,57583360,57590325,nsv436504,Deletion,DEL,6577,0.944292893037][855,157200,6,57583663,57590265,esv2732168,Deletion,DEL,6576,0.996061799455][855,157201,6,57583687,57590292,esv9673,Loss,DEL,6577,0.995760787282]	.	.	[855,232,6,58087659,58137659,clone,497393]	-
6	57622727	57627702	DEL	5085	7	ILL,PAC,SOL	8,3,10,1,0	[1258,157211,6,57622624,57628888,esv2517757,Deletion,DEL,4975,0.794220945083][1258,157212,6,57622639,57630237,dgv111n16,Deletion,DEL,4975,0.654777573046][1258,157213,6,57622877,57627848,esv2671338,Deletion,DEL,4825,0.969849246231][1258,157214,6,57622877,57628054,nsv499613,Loss,DEL,4825,0.932006953834][1258,157215,6,57622918,57628000,esv2732171,Deletion,DEL,4784,0.941361668634][1258,157216,6,57623…	.	.	[1258,232,6,58087659,58137659,clone,459957]	Yes
6	63597634	63598986	DEL	1356	7	ARR,ILL,PAC,SOL,NEX	5,9,10,7,4,3,1,0,2,8	[108,157408,6,63597021,63599585,nsv819335,Loss,DEL,1352,0.527301092044][108,157409,6,63597482,63598857,dgv1047n67,Loss,DEL,1223,0.889454545455][108,157411,6,63597571,63599025,esv2732197,Deletion,DEL,1352,0.92984869326][108,157412,6,63597634,63598985,esv2657984,Deletion,DEL,1351,0.99926035503][108,157413,6,63597659,63599606,esv28445,Loss,DEL,1327,0.681561376477]	.	.	[108,236,6,62128589,62178589,clone,1419045]	-
6	67008742	67048917	DEL	40590	7	ILL,PAC,ARR,NEX,SOL	2,8,0,9,5,10,7,3,1	[186,157644,6,66985659,67048298,nsv462994,Loss,DEL,39556,0.631491562764][186,157645,6,66986397,67060396,dgv1962e1,Complex,UNK,40175,0.542912742064][186,157646,6,66987408,67054961,dgv6884n71,Loss,DEL,40175,0.594718221249][186,157647,6,67001566,67048298,dgv758n27,Loss,DEL,39556,0.846443550458][186,157648,6,67004518,67060189,dgv6885n71,Loss,DEL,40175,0.721650410447][186,157649,6,67007945,67049342,dg…	.	.	[186,236,6,62128589,62178589,clone,4830153]	Yes
6	67235275	67235602	DEL	377	7	ILL,PAC	4,2,7,0,8	[1260,157691,6,67235243,67235606,esv2732225,Deletion,DEL,327,0.900826446281][1260,157692,6,67235243,67235701,esv3971,Deletion,DEL,327,0.713973799127][1260,157693,6,67235262,67235605,esv1669132,Deletion,DEL,327,0.953352769679][1260,157694,6,67235262,67235605,esv2664324,Deletion,DEL,327,0.953352769679][1260,157695,6,67235263,67235604,esv9033,Loss,DEL,327,0.958944281525][1260,157696,6,67235264,67235…	.	.	[1260,236,6,62128589,62178589,clone,5056686]	-
6	67782111	67782211	INS	269	7	ILL,PAC	8,6	.	.	.	[4651,236,6,62128589,62178589,clone,5603522]	-
6	68313996	68314092	INS	311	7	ILL,PAC	6,8	.	.	.	[4652,236,6,62128589,62178589,clone,6135407]	-
6	68502390	68502483	INS	306	7	ILL,PAC	6,8	.	.	.	[4653,236,6,62128589,62178589,clone,6323801]	-
6	70720219	70726294	DEL	6095	7	ILL,PAC	8,3,4,0	[1700,157956,6,70719584,70726637,nsv511895,Loss,DEL,6075,0.861335601872][1700,157957,6,70720204,70726411,esv2732254,Deletion,DEL,6075,0.978733687772][1700,157958,6,70720219,70726294,esv2663730,Deletion,DEL,6075,1]	[1700,14266,6,70576463,70919679,COL19A1,6075,0.0177002237658,id=ENSG00000082293]	[1700,181769,6,70672763,70733518,1,Intron,protein_coding,6075,0.0999917702247]	[1700,236,6,62128589,62178589,clone,8541630]	Yes
6	72571442	72571750	DEL	352	7	ILL,PAC	0,4,2,7,8	[1262,158034,6,72571340,72571872,esv3205,Deletion,DEL,308,0.578947368421][1262,158035,6,72571430,72571763,esv2732270,Deletion,DEL,308,0.924924924925][1262,158036,6,72571442,72571763,esv1282219,Deletion,DEL,308,0.959501557632][1262,158037,6,72571446,72571755,esv7454,Loss,DEL,304,0.983818770227]	.	.	[1262,236,6,62128589,62178589,clone,10392853]	-
6	74421274	74421560	DEL	299	7	ILL,PAC	4,8,2	[2638,158170,6,74421210,74421570,esv2732297,Deletion,DEL,286,0.794444444444][2638,158171,6,74421255,74421593,esv9431,Loss,DEL,286,0.846153846154][2638,158172,6,74421262,74421568,esv1316113,Deletion,DEL,286,0.934640522876][2638,158173,6,74421263,74421568,nsv348528,Loss,DEL,286,0.937704918033]	[2638,2552,6,74405508,74538040,CD109,286,0.00215796939607,id=ENSG00000156535]	[2638,182415,6,74407296,74432973,1,Intron,protein_coding,286,0.0111383728629]	[2638,236,6,62128589,62178589,clone,12242685]	-
6	74667961	74668061	INS	337	7	ILL,PAC	6,8	.	.	.	[4654,236,6,62128589,62178589,clone,12489372]	-
6	74865448	74866585	DEL	1150	7	ILL,PAC	4,8,2,0,8,7,3	[518,158227,6,74864770,74867033,nsv511898,Loss,DEL,1137,0.502430402121][518,158228,6,74865253,74866791,esv1972118,Deletion,DEL,1137,0.739271781534][518,158229,6,74865416,74866676,esv5022,Deletion,DEL,1137,0.902380952381][518,158230,6,74865433,74866584,esv2678613,Deletion,DEL,1136,0.98696785404][518,158231,6,74865437,74866593,esv2732304,Deletion,DEL,1137,0.983564013841][518,158232,6,74865439,74866…	.	[518,182480,6,74779305,75056790,1,Intron,processed_transcript,1137,0.0040975187848]	[518,236,6,62128589,62178589,clone,12686859]	-
6	75957799	75958103	DEL	351	7	ILL,PAC	0,5,2,4,8	[1263,158296,6,75957715,75958129,esv2732313,Deletion,DEL,304,0.734299516908][1263,158297,6,75957720,75958171,esv3873,Deletion,DEL,304,0.674057649667][1263,158298,6,75957799,75958118,esv1417873,Deletion,DEL,304,0.952978056426][1263,158299,6,75957800,75958118,nsv349742,Loss,DEL,303,0.952830188679][1263,158300,6,75957801,75958115,esv9189,Loss,DEL,302,0.96178343949]	[1263,4624,6,75947391,75960039,COX7A2,304,0.0240354206199,id=ENSG00000112695]	[1263,182638,6,75953590,75959771,-1,Intron,protein_coding,304,0.0491829801003]	[1263,236,6,62128589,62178589,clone,13779210]	-
6	77097507	77102642	DEL	4865	7	ILL,PAC,ARR,NEX,SOL	8,2,4,1,5,10,7,0,3,9	[109,158367,6,77097008,77100461,nsv511314,Loss,DEL,2954,0.575267770204][109,158371,6,77097295,77101292,esv2660328,Deletion,DEL,3785,0.737098344693][109,158372,6,77097299,77102813,esv2048669,Deletion,DEL,5135,0.931265868698][109,158374,6,77097359,77102639,esv2732320,Deletion,DEL,5132,0.97196969697][109,158375,6,77097397,77103084,esv1008946,Deletion,DEL,5135,0.902936521892][109,158377,6,77097496,77…	.	.	[109,236,6,62128589,62178589,clone,14918918]	-
6	81852382	81853878	DEL	1495	7	ILL,PAC	0,3,8,4,2,5,1,7	[332,158754,6,81852317,81853920,esv2732346,Deletion,DEL,1496,0.933250155958][332,158755,6,81852379,81853880,esv2677692,Deletion,DEL,1496,0.996668887408][332,158756,6,81852788,81853899,dgv1055n67,Loss,DEL,1090,0.728609625668]	.	.	[332,237,6,95680543,95830543,contig,13826665]	-
6	85318161	85324221	DEL	5909	7	ILL,PAC	0,8,4,2,1,7,3	[519,158883,6,85314978,85325564,nsv508419,Loss,DEL,6060,0.572454184772][519,158885,6,85317360,85324865,esv2617217,Deletion,DEL,6060,0.807461692205][519,158886,6,85317868,85324556,nsv511902,Loss,DEL,6060,0.906100478469][519,158887,6,85317897,85324815,dgv113n16,Deletion,DEL,6060,0.875975715525][519,158888,6,85317947,85324435,esv2016124,Deletion,DEL,6060,0.934032059186][519,158889,6,85318099,8532422…	.	.	[519,237,6,95680543,95830543,contig,10356322]	Yes
6	85363882	85363982	INS	325	7	ILL,PAC	6,8	.	.	.	[4656,237,6,95680543,95830543,contig,10316561]	-
6	86026365	86026668	DEL	332	7	ILL,PAC	2,8,7,4,0	[1264,158904,6,86026323,86026691,esv2732372,Deletion,DEL,303,0.823369565217][1264,158905,6,86026366,86026680,nsv348714,Loss,DEL,302,0.96178343949][1264,158906,6,86026382,86026704,esv5614,Loss,DEL,286,0.888198757764]	.	.	[1264,237,6,95680543,95830543,contig,9653875]	-
6	86144311	86144633	DEL	367	7	ILL,PAC	0,8,2,4,5	[1265,158913,6,86144284,86144628,esv2732374,Deletion,DEL,317,0.921511627907][1265,158914,6,86144298,86144632,esv2661286,Deletion,DEL,321,0.961077844311]	.	.	[1265,237,6,95680543,95830543,contig,9535910]	-
6	86623833	86625833	DEL	2008	7	ILL,PAC	3,0,4,2,8,5,1,7	[333,158936,6,86623771,86626733,nsv511903,Loss,DEL,2000,0.67521944632][333,158937,6,86623811,86625842,esv2732377,Deletion,DEL,2000,0.984736582964][333,158938,6,86623833,86625832,esv2670022,Deletion,DEL,1999,0.9995][333,158939,6,86623840,86625834,esv25701,Loss,DEL,1993,0.9965][333,158940,6,86623925,86625834,esv1006148,Loss,DEL,1908,0.954]	.	.	[333,237,6,95680543,95830543,contig,9054710]	-
6	86708725	86714778	DEL	6052	7	ILL,NEX,PAC	8,9,3	[2771,158946,6,86707645,86715253,esv1004787,Deletion,DEL,6053,0.795609884332][2771,158947,6,86707750,86715099,esv2506094,Deletion,DEL,6053,0.823649476119][2771,158948,6,86708416,86715866,nsv436510,Deletion,DEL,6053,0.812483221477][2771,158949,6,86708572,86714796,nsv511904,Loss,DEL,6053,0.972525706941][2771,158950,6,86708739,86714791,esv2665536,Deletion,DEL,6039,0.997687097307][2771,158951,6,86708…	.	.	[2771,237,6,95680543,95830543,contig,8965765]	Yes
6	88285689	88286201	DEL	472	7	ILL,PAC	3,0,8,8	[1701,159019,6,88285626,88286332,esv2283561,Deletion,DEL,512,0.725212464589][1701,159020,6,88285672,88286233,esv2732391,Deletion,DEL,512,0.91265597148][1701,159021,6,88285743,88286284,esv2658829,Deletion,DEL,458,0.846580406654][1701,159022,6,88285788,88286235,esv6087,Loss,DEL,413,0.806640625]	[1701,14411,6,88224096,88299721,RARS2,512,0.00677024793388,id=ENSG00000146282]	[1701,183948,6,88279309,88299639,-1,Intron,protein_coding,512,0.0251844564683]	[1701,237,6,95680543,95830543,contig,7394342]	-
6	89921753	89922176	DEL	438	7	ILL,PAC	3,8,0,4,5,8,7	[520,159086,6,89921571,89922366,esv2400913,Deletion,DEL,423,0.532075471698][520,159087,6,89921631,89922223,esv29539,Gain+Loss,UNK,423,0.714527027027][520,159089,6,89921692,89922168,esv2732407,Deletion,DEL,415,0.871848739496][520,159090,6,89921719,89922245,esv3265,Deletion,DEL,423,0.804182509506][520,159091,6,89921748,89922177,esv9656,Loss,DEL,423,0.986013986014][520,159092,6,89921753,89922176,esv…	[520,15137,6,89887220,89940997,GABRR1,423,0.00786581624114,id=ENSG00000146276]	[520,184130,6,89913205,89926919,-1,Intron,protein_coding,423,0.0308443925915]	[520,237,6,95680543,95830543,contig,5758367]	-
6	91237575	91237896	DEL	350	7	ILL,PAC	3,4,0,8	[1702,159136,6,91237409,91238022,esv3668,Deletion,DEL,321,0.523654159869][1702,159137,6,91237579,91237898,esv2732413,Deletion,DEL,317,0.98753894081][1702,159138,6,91237582,91237902,esv992475,Deletion,DEL,314,0.978193146417][1702,159139,6,91237589,91237894,esv5848,Loss,DEL,305,0.95015576324][1702,159140,6,91237590,91237911,esv1333350,Deletion,DEL,306,0.953271028037]	[1702,16214,6,91223292,91296764,MAP3K7,321,0.00436901132404,id=ENSG00000135341]	[1702,184518,6,91233503,91246055,-1,Intron,protein_coding,321,0.0255736137667]	[1702,237,6,95680543,95830543,contig,4442647]	-
6	93524553	93524753	DEL	209	7	ILL,PAC	2,8,4	[2640,159243,6,93524542,93524756,esv999653,Deletion,DEL,200,0.934579439252][2640,159244,6,93524546,93524798,esv2732431,Deletion,DEL,200,0.793650793651][2640,159245,6,93524552,93524770,esv8932,Loss,DEL,200,0.917431192661][2640,159246,6,93524553,93524768,esv1444194,Deletion,DEL,200,0.93023255814][2640,159247,6,93524554,93524768,nsv349206,Loss,DEL,199,0.929906542056]	.	.	[2640,237,6,95680543,95830543,contig,2155790]	-
6	96509113	96509213	INS	333	7	ILL,PAC	6,8	.	[4657,16509,6,96463860,96663488,FUT9,100,0.000500931733023,id=ENSG00000172461]	[4657,184641,6,96464089,96561914,1,Intron,protein_coding,100,0.00102223358037]	[4657,237,6,95680543,95830543,contig,678570]	-
6	96580133	96580235	DEL	103	7	ILL,PAC	7,4,8	[2853,159457,6,96580133,96580235,esv2675747,Deletion,DEL,102,1][2853,159458,6,96580136,96580224,esv2732458,Deletion,DEL,88,0.862745098039]	[2853,16509,6,96463860,96663488,FUT9,102,0.000510950367684,id=ENSG00000172461]	[2853,184643,6,96562004,96651023,1,Intron,protein_coding,102,0.00114582280187]	[2853,237,6,95680543,95830543,contig,749590]	-
6	97487390	97487608	DEL	261	7	ILL,PAC	0,8,2,4,5	[1267,159490,6,97487383,97487660,esv2732463,Deletion,DEL,218,0.787003610108][1267,159491,6,97487390,97487607,esv2661411,Deletion,DEL,217,0.995412844037]	[1267,16697,6,97372605,97588630,KLHL32,218,0.00100914246036,id=ENSG00000186231]	[1267,184744,6,97424054,97489367,1,Intron,protein_coding,218,0.00333777349073]	[1267,237,6,95680543,95830543,contig,1656847]	-
6	97505053	97505358	DEL	311	7	ILL,PAC	8,7,2,4	[2026,159494,6,97505022,97505515,esv8405,Loss,DEL,305,0.618661257606][2026,159495,6,97505025,97505387,esv2732464,Deletion,DEL,305,0.842541436464][2026,159496,6,97505053,97505370,esv2676410,Deletion,DEL,305,0.96214511041]	[2026,16697,6,97372605,97588630,KLHL32,305,0.00141187362574,id=ENSG00000186231]	[2026,184746,6,97489476,97512503,1,Intron,protein_coding,305,0.0132453207105]	[2026,237,6,95680543,95830543,contig,1674510]	-
6	98416730	98418535	DEL	1835	7	ILL,NEX,PAC	7,0,1,8,3,9,2,5,4	[188,159518,6,98416631,98418543,esv2732466,Deletion,DEL,1805,0.944037656904][188,159519,6,98416720,98418538,esv6956,Loss,DEL,1805,0.992849284928][188,159520,6,98416730,98418537,esv2666820,Deletion,DEL,1805,0.998893193138]	.	.	[188,237,6,95680543,95830543,contig,2586187]	-
6	98595584	98598034	DEL	2250	7	ILL,ARR,NEX	4,0,1,9,3,2,10,5	[334,159522,6,98595467,98598028,esv2732467,Deletion,DEL,2444,0.954314720812][334,159523,6,98595583,98598033,esv2672254,Deletion,DEL,2449,0.999591836735][334,159524,6,98596046,98597940,nsv823784,Loss,DEL,1894,0.77306122449]	.	.	[334,237,6,95680543,95830543,contig,2765041]	-
6	100260129	100260280	DEL	153	7	ILL,PAC	2,4,8,7	[2027,159600,6,100260108,100260286,esv2732477,Deletion,DEL,151,0.848314606742][2027,159601,6,100260129,100260278,esv1003795,Deletion,DEL,149,0.986754966887]	.	.	[2027,237,6,95680543,95830543,contig,4429586]	-
6	103737464	103762890	DEL	25684	7	ILL,PAC,ARR,SOL	2,4,0,8,3,1,5,10	[335,159806,6,103723215,103761461,nsv437976,Loss,DEL,23997,0.627438163468][335,159811,6,103735704,103764682,dgv1062n67,Loss,DEL,25426,0.877424252881][335,159812,6,103735704,103764682,nsv820486,Deletion,DEL,25426,0.877424252881][335,159813,6,103735989,103763791,nsv435826,Deletion,DEL,25426,0.914538522408][335,159816,6,103736992,103764038,esv1007620,Deletion,DEL,25426,0.940102048362][335,159817,6,1…	.	.	[335,237,6,95680543,95830543,contig,7906921]	Yes
6	104772616	104772718	INS	398	7	ILL,PAC	6,8	[4658,159902,6,104772618,104772776,esv274452,Insertion,INS,100,0.632911392405]	.	.	[4658,237,6,95680543,95830543,contig,8942073]	-
6	105567853	105568173	DEL	360	7	ILL,PAC	4,8,0,2,7	[1268,159960,6,105567798,105568326,esv3772,Deletion,DEL,320,0.606060606061][1268,159961,6,105567843,105568177,esv993961,Deletion,DEL,320,0.958083832335][1268,159962,6,105567847,105568190,esv2732533,Deletion,DEL,320,0.932944606414][1268,159963,6,105567853,105568173,esv6261,Loss,DEL,320,1]	[1268,4358,6,105544697,105585049,BVES,320,0.00793021411578,id=ENSG00000112276]	[1268,185256,6,105564744,105572421,-1,Intron,protein_coding,320,0.0416829490686]	[1268,237,6,95680543,95830543,contig,9737310]	-
6	106983636	106983942	DEL	343	7	ILL,PAC	8,2,4,7,0,5	[858,160019,6,106983581,106984029,esv5031,Deletion,DEL,306,0.683035714286][858,160020,6,106983633,106983933,esv2732540,Deletion,DEL,297,0.970588235294][858,160021,6,106983636,106983955,esv1180121,Deletion,DEL,306,0.959247648903][858,160022,6,106983641,106983946,esv6147,Loss,DEL,301,0.983660130719]	[858,5156,6,106959730,107018326,AIM1,306,0.00522219946754,id=ENSG00000112297]	[858,185386,6,106978191,106987277,1,Intron,protein_coding,306,0.0336781862206]	[858,237,6,95680543,95830543,contig,11153093]	-
6	108266121	108266406	DEL	336	7	ILL,PAC	2,4,0,8,7	[1269,160095,6,108266020,108266409,esv2732554,Deletion,DEL,285,0.73264781491][1269,160096,6,108266063,108266457,esv3718,Deletion,DEL,285,0.723350253807][1269,160097,6,108266112,108266414,esv2513800,Deletion,DEL,285,0.943708609272][1269,160098,6,108266118,108266412,esv7155,Loss,DEL,285,0.969387755102][1269,160099,6,108266121,108266424,esv1260742,Deletion,DEL,285,0.940594059406][1269,160100,6,10826…	[1269,6158,6,108188960,108279393,SEC63,285,0.00315150442869,id=ENSG00000025796]	[1269,185616,6,108250719,108279089,-1,Intron,protein_coding,285,0.0100458230525]	[1269,237,6,95680543,95830543,contig,12435578]	-
6	112203867	112204169	DEL	345	7	ILL,PAC	0,4,2,7,8	[1270,160242,6,112203792,112204244,esv5068,Deletion,DEL,302,0.66814159292][1270,160243,6,112203840,112204154,esv2732579,Deletion,DEL,287,0.914012738854][1270,160244,6,112203851,112204170,esv8372,Loss,DEL,302,0.94670846395]	.	.	[1270,237,6,95680543,95830543,contig,16373324]	-
6	116750830	116751133	DEL	348	7	ILL,PAC	0,7,2,4,8,5	[860,160429,6,116750775,116751133,esv2732607,Deletion,DEL,303,0.846368715084][860,160430,6,116750814,116751132,nsv348791,Loss,DEL,302,0.949685534591][860,160431,6,116750830,116751126,esv5754,Loss,DEL,296,0.976897689769]	[860,13619,6,116575336,116762424,DSE,303,0.00161955871034,id=ENSG00000111817]	[860,186849,6,116747991,116752116,1,Intron,protein_coding,303,0.0734545454545]	[860,237,6,95680543,95830543,contig,20920287]	-
6	119417519	119417826	DEL	355	7	ILL,PAC	8,4,0,7,2	[1271,160536,6,119417455,119417944,esv2763,Deletion,DEL,307,0.627811860941][1271,160537,6,119417471,119417820,esv2732625,Deletion,DEL,301,0.862464183381][1271,160538,6,119417504,119417831,nsv349001,Loss,DEL,307,0.938837920489][1271,160539,6,119417506,119417829,esv7449,Loss,DEL,307,0.950464396285][1271,160540,6,119417518,119417845,esv1008585,Deletion,DEL,307,0.938837920489][1271,160541,6,119417519…	[1271,15100,6,119280928,119470552,FAM184A,307,0.00161899337637,id=ENSG00000111879]	.	[1271,237,6,95680543,95830543,contig,23586976]	-
6	121319324	121319617	DEL	352	7	ILL,PAC	2,8,0,4,7	[1272,160639,6,121319262,121319734,esv4600,Deletion,DEL,293,0.620762711864][1272,160640,6,121319306,121319609,esv2732637,Deletion,DEL,285,0.940594059406][1272,160641,6,121319306,121319630,esv1497701,Deletion,DEL,293,0.904320987654]	.	.	[1272,237,6,95680543,95830543,contig,25488781]	-
6	121797448	121798055	DEL	617	7	ILL,PAC	5,3,0,8,4,2	[861,160669,6,121797391,121798074,esv2732642,Deletion,DEL,607,0.888726207906][861,160670,6,121797443,121798054,esv2671692,Deletion,DEL,606,0.991816693944][861,160671,6,121797444,121798054,esv993703,Deletion,DEL,606,0.993442622951]	.	.	[861,237,6,95680543,95830543,contig,25966905]	-
6	122161671	122161776	INS	103	7	ILL,PAC	8,4,7,2	[2029,160697,6,122161682,122161769,esv7948,Gain,INS,87,0.828571428571]	.	.	[2029,237,6,95680543,95830543,contig,26331128]	-
6	122301659	122301960	DEL	351	7	ILL,PAC	4,8,2,0	[1703,160702,6,122301597,122302054,esv5107,Deletion,DEL,301,0.658643326039][1703,160703,6,122301627,122302002,esv2732646,Deletion,DEL,301,0.802666666667][1703,160704,6,122301649,122301976,esv6705,Loss,DEL,301,0.920489296636][1703,160705,6,122301659,122301978,esv1786093,Deletion,DEL,301,0.943573667712]	.	.	[1703,237,6,95680543,95830543,contig,26471116]	-
6	123515070	123515374	DEL	347	7	ILL,PAC	2,7,5,8,0,4	[862,160756,6,123515059,123515365,esv2732658,Deletion,DEL,295,0.964052287582][862,160757,6,123515059,123515373,nsv349376,Loss,DEL,303,0.964968152866][862,160758,6,123515064,123515370,esv7347,Loss,DEL,300,0.980392156863][862,160759,6,123515065,123515379,esv998433,Deletion,DEL,304,0.968152866242][862,160760,6,123515070,123515385,esv1519755,Deletion,DEL,304,0.965079365079]	.	.	[862,237,6,95680543,95830543,contig,27684527]	-
6	124498922	124499230	DEL	367	7	ILL,PAC	4,0,2,8,7	[1273,160835,6,124498853,124499222,esv2732669,Deletion,DEL,300,0.813008130081][1273,160836,6,124498866,124499287,esv4901,Deletion,DEL,308,0.731591448931][1273,160837,6,124498914,124499228,esv5558,Loss,DEL,306,0.974522292994]	[1273,16050,6,124125286,125146803,NKAIN2,308,0.00030151235858,id=ENSG00000188580]	[1273,187673,6,124125400,124604150,1,Intron,protein_coding,308,0.000643342036554]	[1273,237,6,95680543,95830543,contig,28668379]	-
6	125421372	125421472	INS	375	7	ILL,PAC	6,8	.	.	.	[4659,237,6,95680543,95830543,contig,29590829]	-
6	133341834	133347886	DEL	6067	7	ILL,NEX,PAC	2,9,3,7,8,0,4	[523,161219,6,133336328,133348251,nsv508430,Loss,DEL,6052,0.507590371551][523,161222,6,133341550,133348898,esv2605375,Deletion,DEL,6052,0.82362547632][523,161223,6,133341557,133348031,nsv511915,Loss,DEL,6052,0.934816187828][523,161224,6,133341646,133348082,esv2216035,Deletion,DEL,6052,0.940335612181][523,161226,6,133341794,133347967,esv3693,Deletion,DEL,6052,0.980398509639][523,161227,6,133341810…	.	.	[523,238,6,157559467,157609467,clone,24211581]	-
6	134268980	134269725	DEL	753	7	ILL,PAC	4,5,2,3,8,7,0	[524,161290,6,134268592,134269877,nsv511916,Loss,DEL,745,0.579766536965][524,161291,6,134268971,134269712,esv2732729,Deletion,DEL,732,0.98255033557][524,161292,6,134268977,134269731,esv8603,Loss,DEL,745,0.988063660477][524,161294,6,134268981,134269712,nsv820631,Deletion,DEL,731,0.981208053691]	.	.	[524,238,6,157559467,157609467,clone,23289742]	-
6	137313694	137314187	DEL	499	7	ILL,PAC	8,5,4,0,2,8,3,1,7	[189,161426,6,137313678,137314176,esv2732764,Deletion,DEL,482,0.967871485944][189,161427,6,137313693,137314186,esv2678288,Deletion,DEL,492,0.997971602434][189,161428,6,137313693,137314191,esv5711,Loss,DEL,493,0.989959839357][189,161429,6,137313694,137314187,dgv226n6,Loss,DEL,493,1][189,161430,6,137313694,137314187,esv1158600,Deletion,DEL,493,1][189,161424,6,137313512,137314357,esv1986124,Deletion…	.	[189,189472,6,137311498,137314310,-1,Intron,lincRNA,493,0.175320056899]	[189,238,6,157559467,157609467,clone,20245280]	-
6	140952903	140953179	DEL	315	7	ILL,PAC	0,2,4,7,8	[1275,161585,6,140952824,140953252,esv4259,Deletion,DEL,276,0.644859813084][1275,161586,6,140952876,140953189,esv2732795,Deletion,DEL,276,0.88178913738][1275,161587,6,140952890,140953178,esv2661891,Deletion,DEL,275,0.954861111111][1275,161588,6,140952902,140953189,esv1005414,Deletion,DEL,276,0.961672473868][1275,161589,6,140952904,140953191,nsv349777,Loss,DEL,275,0.95818815331]	.	.	[1275,238,6,157559467,157609467,clone,16606288]	-
6	141325721	141326034	DEL	351	7	ILL,PAC	5,4,0,2,8,7	[864,161619,6,141325659,141326196,esv4451,Deletion,DEL,313,0.582867783985][864,161620,6,141325688,141326035,esv2732799,Deletion,DEL,313,0.902017291066][864,161621,6,141325714,141326042,esv6613,Loss,DEL,313,0.954268292683]	.	.	[864,238,6,157559467,157609467,clone,16233433]	-
6	141548624	141550030	DEL	1456	7	ILL,PAC	5,4,0,8,3,1	[865,161636,6,141547560,141550051,nsv511918,Loss,DEL,1406,0.564431955038][865,161637,6,141548564,141550028,esv2732800,Deletion,DEL,1404,0.959016393443][865,161638,6,141548621,141550029,esv7376,Loss,DEL,1405,0.997869318182][865,161639,6,141548624,141550030,esv2670916,Deletion,DEL,1406,1][865,161641,6,141548633,141549965,nsv821463,Deletion,DEL,1332,0.947368421053]	.	.	[865,238,6,157559467,157609467,clone,16009437]	-
6	148506314	148506448	DEL	206	7	ILL,PAC	3,4,8	[2772,161924,6,148506241,148506411,esv2732845,Deletion,DEL,97,0.570588235294][2772,161925,6,148506314,148506448,esv2657603,Deletion,DEL,134,1]	.	.	[2772,238,6,157559467,157609467,clone,9053019]	-
6	150097415	150097515	INS	121	7	ILL,PAC	7,8	.	[4758,836,6,150070579,150132556,PCMT1,100,0.00161350178292,id=ENSG00000120265]	[4758,190925,6,150094306,150111089,1,Intron,protein_coding,100,0.00595841029613]	[4758,238,6,157559467,157609467,clone,7461952]	-
6	150590145	150590250	INS	670	7	NEX,PAC	9,8	.	.	.	[4892,238,6,157559467,157609467,clone,6969217]	-
6	153029990	153033790	DEL	3818	7	ILL,NEX,PAC	4,2,8,9,0,7,3	[525,162196,6,153028888,153034007,esv2463453,Deletion,DEL,3800,0.742332486814][525,162197,6,153029793,153033987,esv2228317,Deletion,DEL,3800,0.906056270863][525,162198,6,153029924,153034365,nsv511919,Loss,DEL,3800,0.855663138933][525,162199,6,153029944,153033845,esv4043,Deletion,DEL,3800,0.974109202769][525,162200,6,153029955,153033819,esv2732910,Deletion,DEL,3800,0.983436853002][525,162201,6,153…	[525,1650,6,153019030,153045702,MYCT1,3800,0.142471505699,id=ENSG00000120279]	[525,191616,6,153019234,153042876,1,Intron,protein_coding,3800,0.160730902631]	[525,238,6,157559467,157609467,clone,4525677]	Yes
6	156081174	156081274	INS	140	7	ILL,PAC	7,8	.	.	.	[4759,238,6,157559467,157609467,clone,1478193]	-
6	157534262	157534361	INS	100	7	ILL,PAC	8,7	.	.	.	[4760,238,6,157559467,157609467,clone,25106]	-
6	157559457	157641288	MIS	81831	7	NEX,PAC	8,9	.	.	.	[5011,238,6,157559467,157609467,clone,0]	-
6	157957856	157958148	DEL	303	7	ILL,PAC	2,3,8	[2648,162507,6,157957845,157958144,esv2732981,Deletion,DEL,288,0.963210702341][2648,162505,6,157957780,157958269,esv3496,Deletion,DEL,292,0.597137014315][2648,162506,6,157957840,157958147,esv1113682,Deletion,DEL,291,0.947882736156][2648,162508,6,157957846,157958152,esv996138,Deletion,DEL,292,0.954248366013][2648,162509,6,157957853,157958157,esv6974,Loss,DEL,292,0.960526315789]	[2648,1801,6,157802165,158099178,ZDHHC14,292,0.000983121950891,id=ENSG00000175048]	[2648,192012,6,157803299,157963616,1,Intron,protein_coding,292,0.00182139136835]	[2648,239,6,157641300,157691300,clone,266556]	-
6	158548282	158549067	DEL	800	7	ILL,PAC	7,0,3,5,8,4,8,2	[336,162542,6,158548076,158549287,esv1916968,Deletion,DEL,785,0.648224607762][336,162543,6,158548240,158549226,esv5299,Deletion,DEL,785,0.796146044625][336,162544,6,158548266,158549066,esv1769243,Deletion,DEL,784,0.98][336,162545,6,158548268,158549056,esv2732993,Deletion,DEL,774,0.982233502538][336,162546,6,158548283,158549070,esv8377,Loss,DEL,784,0.996188055909][336,162547,6,158548283,158549082,…	[336,2543,6,158530536,158589312,SERAC1,785,0.0133557914795,id=ENSG00000122335]	[336,192156,6,158541608,158549139,-1,Intron,protein_coding,785,0.104235825256]	[336,239,6,157641300,157691300,clone,856982]	-
6	158876091	158876405	DEL	354	7	ILL,PAC	7,2,0,4,8	[1276,162565,6,158875913,158876518,esv2235507,Deletion,DEL,314,0.519008264463][1276,162566,6,158876029,158876453,esv5051,Deletion,DEL,314,0.740566037736][1276,162567,6,158876054,158876476,esv2732996,Deletion,DEL,314,0.744075829384][1276,162568,6,158876076,158876404,esv2658826,Deletion,DEL,313,0.954268292683]	[1276,2747,6,158733692,158932860,TULP4,314,0.00157655848329,id=ENSG00000130338]	[1276,192205,6,158873301,158882594,1,Intron,protein_coding,314,0.0337888733455]	[1276,239,6,157641300,157691300,clone,1184791]	-
6	159652125	159652423	DEL	340	7	ILL,PAC	7,0,5,8,4,2	[866,162640,6,159652090,159652429,esv2733024,Deletion,DEL,298,0.879056047198][866,162641,6,159652109,159652422,esv2665874,Deletion,DEL,297,0.948881789137][866,162642,6,159652113,159652425,esv992188,Deletion,DEL,298,0.955128205128][866,162643,6,159652125,159652438,esv1197817,Deletion,DEL,298,0.952076677316]	[866,3389,6,159590429,159693141,FNDC1,298,0.00290131630189,id=ENSG00000164694]	[866,192433,6,159651036,159652913,1,Intron,protein_coding,298,0.158763985083]	[866,239,6,157641300,157691300,clone,1960825]	-
6	159666778	159667085	DEL	340	7	ILL,PAC	7,0,5,8,4,2	[867,162646,6,159666676,159667173,esv4520,Deletion,DEL,307,0.617706237425][867,162647,6,159666739,159667109,esv2733025,Deletion,DEL,307,0.82972972973][867,162648,6,159666770,159667092,esv995554,Deletion,DEL,307,0.953416149068][867,162649,6,159666772,159667094,esv2473194,Deletion,DEL,307,0.953416149068][867,162650,6,159666778,159667101,esv1401887,Deletion,DEL,307,0.950464396285]	[867,3389,6,159590429,159693141,FNDC1,307,0.00298893994859,id=ENSG00000164694]	[867,192441,6,159660990,159667932,1,Intron,protein_coding,307,0.0442235666955]	[867,239,6,157641300,157691300,clone,1975478]	-
6	161684137	161684239	DEL	105	7	ILL,PAC	4,8,7,2	[2030,162854,6,161684105,161684235,esv2733075,Deletion,DEL,98,0.753846153846][2030,162855,6,161684137,161684239,esv1221310,Deletion,DEL,102,1]	[2030,4939,6,161551011,161695093,AGPAT4,102,0.00070793020641,id=ENSG00000026652]	[2030,193038,6,161653335,161694969,-1,Intron,protein_coding,102,0.00244992073786]	[2030,239,6,157641300,157691300,clone,3992837]	-
6	164543447	164547191	DEL	3743	7	ILL,PAC,SOL,NEX	2,10,1,7,3,0,5,9,4,8	[110,163185,6,164542295,164547392,dgv1169e199,Deletion,DEL,3744,0.734549735138][110,163186,6,164542824,164549853,nsv435834,Deletion,DEL,3744,0.532650448143][110,163187,6,164542970,164547203,nsv511923,Loss,DEL,3744,0.884479092842][110,163188,6,164542970,164548143,nsv819202,Loss,DEL,3744,0.723757974096][110,163189,6,164542991,164546399,nsv823915,Loss,DEL,2952,0.788461538462][110,163190,6,164543238,…	.	.	[110,240,6,167942073,168042073,clone,3394882]	Yes
6	165724669	165732124	DEL	7341	7	ILL,PAC,SOL	2,1,7,10,3,5,0,4,8	[190,163260,6,165724364,165732663,nsv511925,Loss,DEL,7455,0.89830100012][190,163261,6,165724471,165732281,esv2378769,Deletion,DEL,7455,0.954545454545][190,163262,6,165724527,165732707,nsv436498,Deletion,DEL,7455,0.911369193154][190,163263,6,165724626,165732234,esv2733149,Deletion,DEL,7455,0.979889589905][190,163265,6,165724637,165732765,dgv1078n67,Loss,DEL,7455,0.91719980315][190,163266,6,1657246…	.	.	[190,240,6,167942073,168042073,clone,2209949]	-
6	168052095	168052772	INS	525	7	ILL,PAC	8,3	[4165,163567,6,168052414,168052975,esv2575603,Insertion,INS,358,0.528803545052]	.	.	[4165,240,6,167942073,168042073,clone,10022]	-
6	168059226	168059537	DEL	321	7	ILL,PAC	8,4,2	[2649,163573,6,168059227,168059533,esv2733253,Deletion,DEL,306,0.983922829582]	.	.	[2649,240,6,167942073,168042073,clone,17153]	-
6	168717318	168718877	DEL	1616	7	ILL,PAC	8,1,0,8,3	[1277,163756,6,168716522,168719216,esv2618324,Deletion,DEL,1559,0.578693392725][1277,163758,6,168716843,168718691,esv2155452,Deletion,DEL,1373,0.742965367965][1277,163759,6,168716919,168718524,nsv349328,Loss,DEL,1206,0.751401869159][1277,163760,6,168716944,168718650,esv8063,Loss,DEL,1332,0.780773739742][1277,163763,6,168717001,168718791,nsv820984,Deletion,DEL,1473,0.822905027933][1277,163764,6,16…	[1277,6587,6,168693510,168720434,DACT2,1559,0.057903729015,id=ENSG00000164488]	[1277,193644,6,168711965,168720067,-1,Intron,protein_coding,1559,0.19242162429]	[1277,240,6,167942073,168042073,clone,675245]	-
6	168962566	168963130	DEL	446	7	ILL,PAC	3,8	.	[4106,6620,6,168841831,169073984,SMOC2,564,0.00242943231403,id=ENSG00000112562]	[4106,193662,6,168949884,168999497,1,Intron,protein_coding,564,0.0113679882289]	[4106,240,6,167942073,168042073,clone,920493]	-
6	169591975	169592320	DEL	404	7	ILL,PAC	8,0	[3182,164054,6,169591857,169592298,dgv1173e199,Deletion,DEL,323,0.732426303855][3182,164055,6,169591904,169592352,esv2733474,Deletion,DEL,345,0.770089285714]	.	.	[3182,241,6,170279972,170329972,clone,687652]	-
6	170500701	170500889	INS	443	7	ILL,NEX,PAC	6,8,9,9	.	.	.	[2176,241,6,170279972,170329972,clone,170729]	-
6	170528482	170530317	INS	1835	7	NEX,PAC	9,8	[5012,164318,6,170528061,170529918,esv994493,Insertion,INS,1436,0.773290253096][5012,164320,6,170528426,170530707,nsv821065,Duplication,INS,1835,0.804471722929][5012,164321,6,170528467,170530370,nsv499701,Gain,INS,1835,0.964266946926]	.	.	[5012,241,6,170279972,170329972,clone,198510]	-
7	159698	159963	INS	265	7	NEX,PAC	9,8	.	.	.	[5035,343,7,232484,282484,clone,72521]	-
7	224769	226022	DEL	1253	7	NEX,PAC	8,9	[5036,164564,7,224068,226043,esv25065,Gain+Loss,UNK,1253,0.634430379747][5036,164565,7,224095,226142,esv2656552,Deletion,DEL,1253,0.612115290669][5036,164566,7,224137,226473,esv2436771,Deletion,DEL,1253,0.536386986301]	[5036,7181,7,192969,300711,FAM20C,1253,0.0116296337547,id=ENSG00000177706]	[5036,194072,7,208977,286380,1,Intron,protein_coding,1253,0.016188003049]	[5036,343,7,232484,282484,clone,6462]	-
7	606413	606956	DEL	555	7	ILL,PAC	8,0	[3195,164608,7,606222,607063,esv3069,Deletion,DEL,543,0.645659928656]	[3195,7554,7,588834,767287,PRKAR1B,543,0.0030428179969,id=ENSG00000188191]	[3195,194129,7,591108,618892,-1,Intron,protein_coding,543,0.0195436222286]	[3195,343,7,232484,282484,clone,323929]	-
7	1927458	1927560	INS	119	7	ILL,PAC	7,8	.	[4761,1703,7,1855429,2272878,MAD1L1,102,0.000244341224916,id=ENSG00000002822]	[4761,194559,7,1855865,1937835,-1,Intron,protein_coding,102,0.00124435769184]	[4761,343,7,232484,282484,clone,1644974]	-
7	2030426	2031525	DEL	1282	7	ILL,PAC	3,0,8,8,1	[1279,165073,7,2030009,2032076,esv2654648,Deletion,DEL,1099,0.531688437349][1279,165074,7,2030327,2031906,nsv511942,Loss,DEL,1099,0.696010132996][1279,165075,7,2030330,2031938,esv3905,Deletion,DEL,1099,0.683457711443][1279,165077,7,2030417,2031765,esv2733803,Deletion,DEL,1099,0.81528189911][1279,165078,7,2030971,2031811,esv1086937,Deletion,DEL,554,0.504094631483]	[1279,1703,7,1855429,2272878,MAD1L1,1099,0.00263265692336,id=ENSG00000002822]	[1279,194576,7,2020177,2041699,-1,Intron,protein_coding,1099,0.0510640275067]	[1279,343,7,232484,282484,clone,1747942]	-
7	2899048	2899197	DEL	144	7	ILL,PAC	8,4	[4335,165225,7,2898933,2899212,esv2733864,Deletion,DEL,149,0.534050179211][4335,165226,7,2899048,2899197,esv2676579,Deletion,DEL,149,1][4335,165227,7,2899050,2899199,esv1433344,Deletion,DEL,147,0.986577181208][4335,165228,7,2899068,2899198,esv2742353,Deletion,DEL,129,0.865771812081]	.	.	[4335,343,7,232484,282484,clone,2616564]	-
7	7583516	7584914	DEL	1457	7	ILL,PAC	4,1,8	.	.	.	[2514,343,7,232484,282484,clone,7301032]	-
7	8698630	8698844	DEL	219	7	ILL,PAC	2,4,7,8	[1933,165832,7,8698530,8698925,esv3131,Deletion,DEL,214,0.541772151899][1933,165833,7,8698558,8698884,dgv1122e201,Deletion,DEL,214,0.656441717791][1933,165834,7,8698573,8698851,esv6164,Loss,DEL,214,0.769784172662][1933,165835,7,8698628,8698845,esv1006527,Deletion,DEL,214,0.986175115207][1933,165836,7,8698628,8698846,esv2671627,Deletion,DEL,214,0.981651376147][1933,165837,7,8698630,8698848,esv1763…	[1933,12732,7,8473585,8792593,NXPH1,214,0.000670829571672,id=ENSG00000122584]	[1933,196165,7,8475398,8790637,1,Intron,protein_coding,214,0.000678850015385]	[1933,343,7,232484,282484,clone,8416146]	-
7	9634650	9635978	DEL	1340	7	ILL,NEX,PAC	2,3,9,8,8,4,9,0	[337,165966,7,9634309,9636722,esv2462436,Deletion,DEL,1328,0.550352258599][337,165967,7,9634509,9635980,esv2733950,Deletion,DEL,1328,0.902787219579][337,165968,7,9634512,9636379,nsv511947,Loss,DEL,1328,0.711301553294][337,165969,7,9634614,9636136,esv2992,Deletion,DEL,1328,0.872536136662][337,165971,7,9634650,9635993,esv1676070,Deletion,DEL,1328,0.988830975428][337,165972,7,9634653,9636011,esv6626…	.	.	[337,343,7,232484,282484,clone,9352166]	-
7	10834757	10834879	DEL	122	7	ILL,PAC	8,7,4	[2855,166106,7,10834711,10834880,esv2733970,Deletion,DEL,122,0.721893491124][2855,166107,7,10834751,10834879,esv2658005,Deletion,DEL,122,0.953125]	.	.	[2855,343,7,232484,282484,clone,10552273]	-
7	12058715	12059027	DEL	355	7	ILL,PAC	0,2,8,4,7	[1280,166218,7,12058643,12059145,esv2656968,Deletion,DEL,312,0.621513944223][1280,166219,7,12058686,12059025,esv2733979,Deletion,DEL,310,0.914454277286][1280,166220,7,12058712,12059030,esv7621,Loss,DEL,312,0.981132075472]	.	.	[1280,343,7,232484,282484,clone,11776231]	-
7	12281717	12282026	DEL	343	7	ILL,PAC	7,0,2,8,4	[1281,166236,7,12281591,12282006,esv2733981,Deletion,DEL,289,0.696385542169][1281,166237,7,12281682,12282156,esv4076,Deletion,DEL,309,0.651898734177][1281,166238,7,12281703,12282025,esv2662878,Deletion,DEL,308,0.95652173913][1281,166239,7,12281704,12282033,dgv228n6,Loss,DEL,309,0.939209726444][1281,166240,7,12281711,12282033,esv1042161,Deletion,DEL,309,0.959627329193]	[1281,13015,7,12250867,12282993,TMEM106B,309,0.00961837763805,id=ENSG00000106460]	.	[1281,343,7,232484,282484,clone,11999233]	-
7	13663193	13663456	DEL	298	7	ILL,PAC	7,0,5,8,4,2	[870,166400,7,13663159,13663513,esv3818,Deletion,DEL,263,0.742937853107][870,166401,7,13663177,13663451,esv2734004,Deletion,DEL,258,0.941605839416][870,166402,7,13663190,13663455,nsv365477,Loss,DEL,262,0.988679245283][870,166403,7,13663191,13663456,esv988804,Deletion,DEL,263,0.992452830189][870,166404,7,13663192,13663500,esv7567,Loss,DEL,263,0.853896103896][870,166405,7,13663193,13663459,esv15395…	.	.	[870,343,7,232484,282484,clone,13380709]	-
7	14449050	14449358	DEL	350	7	ILL,PAC	0,2,4,5,8	[1282,166463,7,14449007,14449527,esv4153,Deletion,DEL,308,0.592307692308][1282,166464,7,14449008,14449342,esv2734016,Deletion,DEL,292,0.874251497006][1282,166465,7,14449026,14449368,esv7200,Loss,DEL,308,0.900584795322][1282,166466,7,14449050,14449371,esv1770636,Deletion,DEL,308,0.959501557632]	[1282,13899,7,14184674,15014402,DGKB,308,0.000371205985576,id=ENSG00000136267]	[1282,196515,7,14385017,14517785,-1,Intron,protein_coding,308,0.00231983610509]	[1282,343,7,232484,282484,clone,14166566]	-
7	14451267	14451431	DEL	167	7	ILL,PAC	2,8,4,7	[1934,166468,7,14451203,14451487,esv3711,Deletion,DEL,164,0.577464788732][1934,166469,7,14451237,14451433,esv2734018,Deletion,DEL,164,0.836734693878][1934,166470,7,14451264,14451430,esv2673931,Deletion,DEL,163,0.981927710843]	[1934,13899,7,14184674,15014402,DGKB,164,0.000197655135177,id=ENSG00000136267]	[1934,196515,7,14385017,14517785,-1,Intron,protein_coding,164,0.0012352374066]	[1934,343,7,232484,282484,clone,14168783]	-
7	14910419	14910737	DEL	346	7	ILL,PAC	7,0,4,8,5	[1283,166502,7,14910356,14910735,esv2734025,Deletion,DEL,316,0.833773087071][1283,166503,7,14910420,14910737,nsv365967,Loss,DEL,317,0.996855345912][1283,166504,7,14910426,14910745,esv8198,Loss,DEL,311,0.974921630094][1283,166505,7,14910434,14910752,esv1400309,Deletion,DEL,303,0.952830188679]	[1283,13899,7,14184674,15014402,DGKB,318,0.000383258127965,id=ENSG00000136267]	[1283,196562,7,14881076,14942753,-1,Intron,protein_coding,318,0.00515589279634]	[1283,343,7,232484,282484,clone,14627935]	-
7	15229715	15229859	DEL	156	7	ILL,PAC	8,7,2,4	[1935,166563,7,15229657,15229915,esv4892,Deletion,DEL,144,0.558139534884][1935,166564,7,15229717,15229854,esv2734042,Deletion,DEL,137,0.951388888889]	.	.	[1935,343,7,232484,282484,clone,14947231]	-
7	16936301	16936624	DEL	356	7	ILL,PAC	5,2,8,0,4	[1284,166698,7,16936234,16936643,esv2734058,Deletion,DEL,323,0.789731051345][1284,166699,7,16936283,16936632,esv6082,Loss,DEL,323,0.925501432665][1284,166700,7,16936301,16936640,esv1283737,Deletion,DEL,323,0.952802359882]	.	.	[1284,343,7,232484,282484,clone,16653817]	-
7	25044613	25044931	DEL	354	7	ILL,PAC	4,2,8,7,0,5	[871,167179,7,25044552,25044981,esv2954,Deletion,DEL,318,0.741258741259][871,167180,7,25044602,25044948,esv7270,Loss,DEL,318,0.919075144509][871,167181,7,25044604,25044997,esv2734141,Deletion,DEL,318,0.809160305344][871,167182,7,25044613,25044942,esv1093426,Deletion,DEL,318,0.966565349544]	.	.	[871,343,7,232484,282484,clone,24762129]	-
7	27804676	27804798	INS	122	7	NEX,PAC	9,8	.	[5037,19065,7,27778950,27884183,TAX1BP1,122,0.00115933214866,id=ENSG00000106052]	[5037,198251,7,27797753,27805452,1,Intron,protein_coding,122,0.015846213794]	[5037,344,7,50370631,50410631,contig,22565833]	-
7	28214304	28214665	DEL	379	7	ILL,PAC	5,4,2,3,7,8,0	[528,167352,7,28214122,28214837,esv1940109,Deletion,DEL,361,0.504895104895][528,167353,7,28214257,28214665,esv2734174,Deletion,DEL,361,0.884803921569][528,167354,7,28214300,28214664,esv2665878,Deletion,DEL,360,0.989010989011][528,167355,7,28214302,28214665,esv1002613,Deletion,DEL,361,0.994490358127][528,167356,7,28214304,28214668,esv1128518,Deletion,DEL,361,0.991758241758]	[528,19137,7,27870192,28220362,JAZF1,361,0.00103092783505,id=ENSG00000153814]	[528,198289,7,28031601,28220081,-1,Intron,protein_coding,361,0.00191532258065]	[528,344,7,50370631,50410631,contig,22155966]	-
7	32390165	32393113	DEL	2979	7	ILL,NEX,PAC	8,0,4,3,2,9	[873,167583,7,32389555,32393772,esv2616205,Deletion,DEL,2948,0.699075171923][873,167584,7,32389986,32393301,esv2356506,Deletion,DEL,2948,0.889291101056][873,167585,7,32390126,32393235,nsv511957,Loss,DEL,2948,0.948214860084][873,167586,7,32390137,32393205,esv5271,Deletion,DEL,2948,0.960886571056][873,167587,7,32390151,32393127,nsv499227,Loss,DEL,2948,0.990591397849][873,167588,7,32390159,32393111,…	.	.	[873,344,7,50370631,50410631,contig,17977518]	Yes
[truncated: 30,229 more rows]

## Sheet: Supplementary Table 2 
sangerChr	sangerStart	sangerEnd	BPChosen	BPChr	BPStart	BPEnd	start delta	end delta		sangerChr	sangerStart	sangerEnd	BPChosen	BPChr	BPStart	BPEnd	start delta	end delta
[truncated: 46 more rows]

[truncated: 2 more sheets: Supplementary Table 3, Supplementary Table 4]
